# Supplementary material for: Prevalence, perceptions and factors associated with non-adherence to hepatotoxicity monitoring among people living with HIV on tuberculosis preventive treatment at Mulago ISS clinic
Source: PLoS One. 2026 Mar 30;21(3):e0345662. doi: 10.1371/journal.pone.0345662 (PMC13035147; doi:10.1371/journal.pone.0345662)
Supplement: S3 File — (XLS) [file pone.0345662.s003.xls]

## Sheet: Sheet1
Patient_number	Age	Baseline_VL	CD4_count	Gender2	Occupation2	MaritalStatus_2	Levelofeducation_2	Historyofalcoholuse2	WHOHIVAIDSclinicalstage2	Historyofcomorbidities2	HepatitisBstatus_2	TPTregimen_2	TypeofTPT_2	ARTregimen2	Lineoftreatment2	Achoroftreatment2	ADRHistory2	RequestofLFTs2	LFTs_performed_at_baseline2	LFTs_performed_after_3mths2	LFTs_any_other_time2	Non_adherence_hepatotoxicity_monitoring	ResidenceKla	Baseline_VLcat	employmentstatus	Agecat	CD4_count2	Historyofcomorbidities3	CD4_count_1	VLcat2	Baseline_VLcat_2	HepatitisBstatus3	Age3
1	39	0	445	Female	None	Married	Primary	No	Stage 1	Hypertension	Unknown	INH	Secondary	TLD	First line	DTG based	No	No	No	No	No	Yes	No	suppressed	None employed	Elder	Normal	Hypertension and/or diabetes	>/=200	suppressed	undetectable	Not done	<45
2	43	0	401	Female	None	Single	Primary	No	Stage 1	None	Unknown	INH	Secondary	TLD	First line	DTG based	No	No	No	No	No	Yes	Yes	suppressed	None employed	Elder	Normal	None	>/=200	suppressed	undetectable	Not done	<45
3	46	0	760	Female	Hair dresser	Single	Tertiary	No	Stage 1	Hypertension	Unknown	INH	Secondary	TLD	First line	DTG based	No	No	No	No	No	Yes	Yes	suppressed	employed	Elder	Normal	Hypertension and/or diabetes	>/=200	suppressed	undetectable	Not done	>/=45
4	38	0	464	Female	None	Single	Secondary	No	Stage 1	None	Unknown	3HP	Secondary	TLD	First line	DTG based	No	No	No	No	No	Yes	No	suppressed	None employed	Elder	Normal	None	>/=200	suppressed	undetectable	Not done	<45
5	50	0	299	Male	Business	Married	Secondary	No	Stage 1	None	Unknown	INH	Secondary	TLD	First line	DTG based	No	No	No	No	No	Yes	No	suppressed	employed	Elder	Normal	None	>/=200	suppressed	undetectable	Not done	>/=45
6	49	0	155	Male	Business	Married	Tertiary	No	Stage 1	None	Unknown	INH	Secondary	TLD	First line	DTG based	No	No	No	No	No	Yes	Yes	suppressed	employed	Elder	Low	None	<200	suppressed	undetectable	Not done	>/=45
7	51	0	191	Male	Business	Married	Secondary	No	Stage 1	None	Unknown	INH	Secondary	TLD	First line	DTG based	No	No	No	No	No	Yes	Yes	suppressed	employed	Elder	Low	None	<200	suppressed	undetectable	Not done	>/=45
8	45	0	248	Male	Business	Married	Primary	No	Stage 1	None	Unknown	3HP	Secondary	TLD	First line	DTG based	No	No	No	No	No	Yes	Yes	suppressed	employed	Elder	Normal	None	>/=200	suppressed	undetectable	Not done	>/=45
9	43	0	510	Female	Business	Married	Secondary	No	Stage 1	None	Unknown	INH	Secondary	TLD	First line	DTG based	No	No	No	No	No	Yes	Yes	suppressed	employed	Elder	Normal	None	>/=200	suppressed	undetectable	Not done	<45
10	38	0	352	Male	Business	Married	Secondary	Yes	Stage 1	None	Unknown	3HP	Secondary	TLD	First line	DTG based	No	No	No	No	No	Yes	Yes	suppressed	employed	Elder	Normal	None	>/=200	suppressed	undetectable	Not done	<45
11	43	0	43	Male	Security officer	Married	Secondary	No	Stage 1	None	Unknown	INH	Secondary	TLD	First line	DTG based	No	No	No	No	No	Yes	Yes	suppressed	employed	Elder	Low	None	<200	suppressed	undetectable	Not done	<45
12	49	0	306	Female	Business	Married	Primary	No	Stage 1	None	Unknown	INH	Secondary	TLD	First line	DTG based	No	No	No	No	No	Yes	No	suppressed	employed	Elder	Normal	None	>/=200	suppressed	undetectable	Not done	>/=45
13	57	0	134	Male	Business	Married	No education	No	Stage 1	None	Unknown	INH	Secondary	TLD	First line	DTG based	No	No	No	No	No	Yes	Yes	suppressed	employed	Elder	Low	None	<200	suppressed	undetectable	Not done	>/=45
14	36	0	1462	Female	Hair dresser	Married	Secondary	No	Stage 1	None	Unknown	INH	Secondary	TLD	First line	DTG based	No	No	No	No	No	Yes	No	suppressed	employed	Elder	Normal	None	>/=200	suppressed	undetectable	Not done	<45
15	45	0	612	Female	Business	Married	Tertiary	No	Stage 1	Hypertension	Unknown	3HP	Secondary	TLD	First line	DTG based	No	No	No	No	No	Yes	No	suppressed	employed	Elder	Normal	Hypertension and/or diabetes	>/=200	suppressed	undetectable	Not done	>/=45
16	48	0	152	Male	Farmer	Single	Secondary	No	Stage 1	None	Unknown	INH	Secondary	TLD	First line	DTG based	No	No	No	No	No	Yes	Yes	suppressed	employed	Elder	Low	None	<200	suppressed	undetectable	Not done	>/=45
17	43	0	710	Female	Business	Married	Tertiary	No	Stage 1	None	Unknown	INH	Secondary	TLD	First line	DTG based	No	No	No	No	No	Yes	Yes	suppressed	employed	Elder	Normal	None	>/=200	suppressed	undetectable	Not done	<45
18	57	0	844	Male	Business	Married	Primary	No	Stage 1	None	Unknown	INH	Secondary	TLD	First line	DTG based	No	No	No	No	No	Yes	Yes	suppressed	employed	Elder	Normal	None	>/=200	suppressed	undetectable	Not done	>/=45
19	60	0	312	Male	None	Single	Primary	No	Stage 1	Hypertension	Unknown	INH	Secondary	TLD	First line	DTG based	No	No	No	No	No	Yes	Yes	suppressed	None employed	Elder	Normal	Hypertension and/or diabetes	>/=200	suppressed	undetectable	Not done	>/=45
20	42	0	488	Female	Business	Married	Tertiary	No	Stage 1	Hypertension	Unknown	INH	Secondary	TLD	First line	DTG based	No	No	No	No	No	Yes	Yes	suppressed	employed	Elder	Normal	Hypertension and/or diabetes	>/=200	suppressed	undetectable	Not done	<45
21	31	0	617	Female	Business	Married	Secondary	No	Stage 1	None	Unknown	3HP	Secondary	TLD	First line	DTG based	No	No	No	No	No	Yes	Yes	suppressed	employed	Youth	Normal	None	>/=200	suppressed	undetectable	Not done	<45
22	44	0	358	Female	Teacher	Divorced	Secondary	No	Stage 1	None	Unknown	INH	Secondary	TLD	First line	DTG based	No	No	No	No	No	Yes	No	suppressed	employed	Elder	Normal	None	>/=200	suppressed	undetectable	Not done	<45
23	51	0	628	Male	Business	Married	Secondary	No	Stage 1	None	Unknown	INH	Secondary	TLD	First line	DTG based	No	No	No	No	No	Yes	Yes	suppressed	employed	Elder	Normal	None	>/=200	suppressed	undetectable	Not done	>/=45
24	57	0	397	Male	ICT technician	Married	Tertiary	No	Stage 1	None	Unknown	3HP	Secondary	TLD	First line	DTG based	No	No	No	No	No	Yes	Yes	suppressed	employed	Elder	Normal	None	>/=200	suppressed	undetectable	Not done	>/=45
25	35	0	1039	Female	Business	Married	Primary	No	Stage 1	None	Unknown	INH	Secondary	TLD	First line	DTG based	No	No	No	No	No	Yes	Yes	suppressed	employed	Youth	Normal	None	>/=200	suppressed	undetectable	Not done	<45
26	46	0	416	Male	Business	Divorced	Primary	Yes	Stage 1	Hypertension	Unknown	3HP	Secondary	ABC-LD	First line	DTG based	Yes	No	No	No	No	Yes	No	suppressed	employed	Elder	Normal	Hypertension and/or diabetes	>/=200	suppressed	undetectable	Not done	>/=45
27	60	0	141	Male	Business	Divorced	Secondary	No	Stage 1	None	Unknown	INH	Secondary	AZT_LD	First line	DTG based	No	No	No	No	No	Yes	Yes	suppressed	employed	Elder	Low	None	<200	suppressed	undetectable	Not done	>/=45
28	35	0	709	Female	Business	Single	Primary	No	Stage 1	None	Unknown	3HP	Secondary	TLE	First line	EFV based	No	No	No	No	No	Yes	Yes	suppressed	employed	Youth	Normal	None	>/=200	suppressed	undetectable	Not done	<45
29	41	0	185	Female	Business	Married	Secondary	No	Stage 1	None	Unknown	INH	Secondary	TLD	First line	DTG based	No	No	No	No	No	Yes	No	suppressed	employed	Elder	Low	None	<200	suppressed	undetectable	Not done	<45
30	45	0	451	Female	Tailor	Married	Primary	No	Stage 1	None	Unknown	INH	Secondary	TLD	First line	DTG based	No	No	No	No	No	Yes	Yes	suppressed	employed	Elder	Normal	None	>/=200	suppressed	undetectable	Not done	>/=45
31	41	0	499	Male	Business	Married	Secondary	No	Stage 1	None	Unknown	INH	Secondary	TLD	First line	DTG based	No	No	No	No	No	Yes	Yes	suppressed	employed	Elder	Normal	None	>/=200	suppressed	undetectable	Not done	<45
32	48	0	333	Female	Business	Divorced	Primary	No	Stage 1	None	Unknown	INH	Secondary	TLD	First line	DTG based	No	No	No	No	No	Yes	Yes	suppressed	employed	Elder	Normal	None	>/=200	suppressed	undetectable	Not done	>/=45
33	33	0	587	Female	House wife	Married	Primary	No	Stage 1	None	Unknown	INH	Secondary	TLD	First line	DTG based	No	No	No	No	No	Yes	No	suppressed	None employed	Youth	Normal	None	>/=200	suppressed	undetectable	Not done	<45
34	44	0	402	Female	Business	Single	Primary	No	Stage 1	None	Unknown	INH	Secondary	TLD	First line	DTG based	No	No	No	No	No	Yes	Yes	suppressed	employed	Elder	Normal	None	>/=200	suppressed	undetectable	Not done	<45
35	61	0	900	Female	Business	Married	Primary	No	Stage 1	None	Unknown	INH	Secondary	TLE	First line	EFV based	No	No	No	No	No	Yes	No	suppressed	employed	Elder	Normal	None	>/=200	suppressed	undetectable	Not done	>/=45
36	63	50	111	Female	Business	Single	Primary	No	Stage 1	None	Unknown	3HP	Secondary	TLE	First line	EFV based	No	No	No	No	No	Yes	No	non suppressed	employed	Elder	Low	None	<200	suppressed	detectable	Not done	>/=45
37	46	0	399	Female	Business	Married	Secondary	No	Stage 1	None	Unknown	3HP	Secondary	TLD	First line	DTG based	No	No	No	No	No	Yes	Yes	suppressed	employed	Elder	Normal	None	>/=200	suppressed	undetectable	Not done	>/=45
38	48	0	591	Female	Farmer	Married	Primary	Yes	Stage 1	None	Unknown	INH	Secondary	TLD	First line	DTG based	No	No	No	No	No	Yes	Yes	suppressed	employed	Elder	Normal	None	>/=200	suppressed	undetectable	Not done	>/=45
39	55	50	364	Male	Business	Married	Secondary	Yes	Stage 2	Hypertension	Unknown	INH	Secondary	ABC-LD	First line	DTG based	No	No	No	No	No	Yes	No	non suppressed	employed	Elder	Normal	Hypertension and/or diabetes	>/=200	suppressed	detectable	Not done	>/=45
40	55	0	428	Female	Business	Married	Secondary	No	Stage 2	None	Unknown	INH	Secondary	TLD	First line	DTG based	No	No	No	No	No	Yes	Yes	suppressed	employed	Elder	Normal	None	>/=200	suppressed	undetectable	Not done	>/=45
41	59	0	747	Male	Business	Divorced	Tertiary	No	Stage 2	None	Unknown	INH	Secondary	TLD	First line	DTG based	No	No	No	No	No	Yes	Yes	suppressed	employed	Elder	Normal	None	>/=200	suppressed	undetectable	Not done	>/=45
42	62	69	599	Female	Business	Single	Secondary	No	Stage 1	Hypertension	Unknown	INH	Secondary	TLD	First line	DTG based	No	No	No	No	No	Yes	Yes	non suppressed	employed	Elder	Normal	Hypertension and/or diabetes	>/=200	suppressed	detectable	Not done	>/=45
43	38	400	981	Female	Business	Married	Primary	No	Stage 1	None	Unknown	INH	Secondary	TLD	First line	DTG based	No	No	No	No	No	Yes	No	non suppressed	employed	Elder	Normal	None	>/=200	non-suppressed	detectable	Not done	<45
44	36	0	713	Female	Business	Married	Secondary	No	Stage 1	Hypertension	Unknown	3HP	Secondary	TLD	First line	DTG based	No	No	No	No	No	Yes	Yes	suppressed	employed	Elder	Normal	Hypertension and/or diabetes	>/=200	suppressed	undetectable	Not done	<45
45	58	0	353	Female	Business	Married	Primary	No	Stage 1	None	Unknown	INH	Secondary	TLD	First line	DTG based	No	No	No	No	No	Yes	Yes	suppressed	employed	Elder	Normal	None	>/=200	suppressed	undetectable	Not done	>/=45
46	46	0	448	Female	House wife	Divorced	Primary	No	Stage 1	None	Unknown	3HP	Secondary	TLD	First line	DTG based	No	No	No	No	No	Yes	Yes	suppressed	None employed	Elder	Normal	None	>/=200	suppressed	undetectable	Not done	>/=45
47	43	0	477	Female	Business	Single	Secondary	No	Stage 1	Hypertension	Unknown	INH	Secondary	TLD	First line	DTG based	No	No	No	No	No	Yes	Yes	suppressed	employed	Elder	Normal	Hypertension and/or diabetes	>/=200	suppressed	undetectable	Not done	<45
48	46	0	821	Female	Business	Married	Secondary	No	Stage 1	None	Unknown	INH	Secondary	ABC-LD	First line	DTG based	No	No	No	No	No	Yes	No	suppressed	employed	Elder	Normal	None	>/=200	suppressed	undetectable	Not done	>/=45
49	48	0	134	Female	Business	Married	Secondary	No	Stage 2	None	Unknown	INH	Secondary	AZT_LD	First line	DTG based	No	No	No	No	No	Yes	Yes	suppressed	employed	Elder	Low	None	<200	suppressed	undetectable	Not done	>/=45
50	62	400	373	Female	None	Single	No education	No	Stage 1	Hypertension and diabetes	Unknown	INH	Secondary	TLE	First line	EFV based	No	No	No	No	No	Yes	Yes	non suppressed	None employed	Elder	Normal	Hypertension and/or diabetes	>/=200	non-suppressed	detectable	Not done	>/=45
51	50	133	358	Female	None	Married	Primary	Yes	Stage 1	None	Unknown	3HP	Secondary	TLD	First line	DTG based	No	No	No	No	No	Yes	Yes	non suppressed	None employed	Elder	Normal	None	>/=200	suppressed	detectable	Not done	>/=45
52	54	20	502	Female	None	Single	Primary	No	Stage 1	None	Unknown	INH	Secondary	TLD	First line	DTG based	No	No	No	No	No	Yes	No	non suppressed	None employed	Elder	Normal	None	>/=200	suppressed	detectable	Not done	>/=45
53	44	0	279	Male	Business	Single	Primary	No	Stage 1	Hypertension	Unknown	INH	Secondary	TLD	First line	DTG based	No	No	No	No	No	Yes	Yes	suppressed	employed	Elder	Normal	Hypertension and/or diabetes	>/=200	suppressed	undetectable	Not done	<45
54	39	0	563	Female	Business	Married	Primary	No	Stage 1	None	Unknown	INH	Secondary	TLD	First line	DTG based	No	No	No	No	No	Yes	No	suppressed	employed	Elder	Normal	None	>/=200	suppressed	undetectable	Not done	<45
55	52	50	632	Male	Builder	Married	Secondary	No	Stage 1	None	Unknown	INH	Secondary	TLE	First line	EFV based	No	No	No	No	No	Yes	Yes	non suppressed	employed	Elder	Normal	None	>/=200	suppressed	detectable	Not done	>/=45
56	46	0	355	Male	Electrician	Married	Secondary	No	Stage 1	None	Unknown	INH	Secondary	TLD	First line	DTG based	No	No	No	No	No	Yes	Yes	suppressed	employed	Elder	Normal	None	>/=200	suppressed	undetectable	Not done	>/=45
57	30	50	625	Female	Business	Married	Primary	No	Stage 1	None	Unknown	INH	Secondary	TLD	First line	DTG based	No	No	No	No	No	Yes	No	non suppressed	employed	Youth	Normal	None	>/=200	suppressed	detectable	Not done	<45
58	41	0	735	Female	Salon	Divorced	Secondary	No	Stage 1	None	Unknown	INH	Secondary	TLD	First line	DTG based	No	No	No	No	No	Yes	Yes	suppressed	employed	Elder	Normal	None	>/=200	suppressed	undetectable	Not done	<45
59	57	0	865	Female	Business	Married	Primary	No	Stage 1	None	Unknown	INH	Secondary	TLE	First line	EFV based	No	No	No	No	No	Yes	No	suppressed	employed	Elder	Normal	None	>/=200	suppressed	undetectable	Not done	>/=45
60	39	0	576	Female	Tailor	Married	Tertiary	Yes	Stage 1	None	Unknown	INH	Secondary	TLD	First line	DTG based	No	No	No	No	No	Yes	No	suppressed	employed	Elder	Normal	None	>/=200	suppressed	undetectable	Not done	<45
61	38	0	258	Female	Farmer	Married	Primary	No	Stage 1	None	Unknown	INH	Secondary	TLD	Second line	DTG based	No	No	No	No	No	Yes	Yes	suppressed	employed	Elder	Normal	None	>/=200	suppressed	undetectable	Not done	<45
62	33	0	407	Male	Driver	Married	Secondary	No	Stage 1	None	Unknown	INH	Secondary	TLD	First line	DTG based	No	No	No	No	No	Yes	Yes	suppressed	employed	Youth	Normal	None	>/=200	suppressed	undetectable	Not done	<45
63	36	0	285	Female	Police officer	Married	No education	No	Stage 1	None	Unknown	INH	Secondary	TLD	First line	DTG based	No	No	No	No	No	Yes	Yes	suppressed	employed	Elder	Normal	None	>/=200	suppressed	undetectable	Not done	<45
64	40	50	932	Female	Business	Married	Secondary	No	Stage 1	None	Unknown	INH	Secondary	TLD	First line	DTG based	No	No	No	No	No	Yes	No	non suppressed	employed	Elder	Normal	None	>/=200	suppressed	detectable	Not done	<45
65	34	30	470	Male	Welder	Single	Secondary	No	Stage 1	None	Unknown	INH	Secondary	TLD	First line	DTG based	No	No	No	No	No	Yes	Yes	non suppressed	employed	Youth	Normal	None	>/=200	suppressed	detectable	Not done	<45
66	45	0	740	Male	Business	Married	Secondary	Yes	Stage 1	None	Unknown	INH	Secondary	ABC-LD	First line	DTG based	No	No	No	No	No	Yes	No	suppressed	employed	Elder	Normal	None	>/=200	suppressed	undetectable	Not done	>/=45
67	41	30	463	Female	Business	Married	Primary	No	Stage 1	None	Unknown	INH	Secondary	TLD	First line	DTG based	No	No	No	No	No	Yes	Yes	non suppressed	employed	Elder	Normal	None	>/=200	suppressed	detectable	Not done	<45
68	44	502	347	Male	Driver	Married	Primary	No	Stage 1	None	Unknown	INH	Secondary	TLD	First line	DTG based	No	No	No	No	No	Yes	No	non suppressed	employed	Elder	Normal	None	>/=200	non-suppressed	detectable	Not done	<45
69	42	50	989	Male	Boda Boda rider	Single	No education	No	Stage 1	None	Unknown	INH	Secondary	TLD	First line	DTG based	No	No	No	No	No	Yes	Yes	non suppressed	employed	Elder	Normal	None	>/=200	suppressed	detectable	Not done	<45
70	42	0	410	Female	Business	Married	No education	Yes	Stage 1	None	Unknown	3HP	Secondary	TLD	First line	DTG based	No	No	No	No	No	Yes	Yes	suppressed	employed	Elder	Normal	None	>/=200	suppressed	undetectable	Not done	<45
71	49	0	691	Female	Business	Married	Primary	No	Stage 1	Hypertension and diabetes	Unknown	INH	Secondary	TLD	First line	DTG based	No	No	No	No	No	Yes	No	suppressed	employed	Elder	Normal	Hypertension and/or diabetes	>/=200	suppressed	undetectable	Not done	>/=45
72	48	0	860	Male	Business	Married	No education	No	Stage 1	Hypertension	Unknown	INH	Secondary	TLD	First line	DTG based	No	No	No	No	No	Yes	No	suppressed	employed	Elder	Normal	Hypertension and/or diabetes	>/=200	suppressed	undetectable	Not done	>/=45
73	54	50	451	Female	Business	Divorced	Primary	No	Stage 1	None	Unknown	INH	Secondary	TLD	First line	DTG based	No	No	No	No	No	Yes	Yes	non suppressed	employed	Elder	Normal	None	>/=200	suppressed	detectable	Not done	>/=45
74	48	0	851	Female	Business	Married	Secondary	No	Stage 1	None	Unknown	3HP	Secondary	TLD	First line	DTG based	No	No	No	No	No	Yes	No	suppressed	employed	Elder	Normal	None	>/=200	suppressed	undetectable	Not done	>/=45
75	36	0	698	Female	Business	Divorced	Primary	No	Stage 1	None	Unknown	INH	Secondary	TLD	First line	DTG based	No	No	No	No	No	Yes	Yes	suppressed	employed	Elder	Normal	None	>/=200	suppressed	undetectable	Not done	<45
76	53	0	1101	Female	Tailor	Married	Primary	No	Stage 1	None	Unknown	3HP	Secondary	TLD	First line	DTG based	No	No	No	No	No	Yes	No	suppressed	employed	Elder	Normal	None	>/=200	suppressed	undetectable	Not done	>/=45
77	48	0	472	Female	Farmer	Married	Primary	No	Stage 1	None	Unknown	INH	Secondary	TLD	First line	DTG based	No	No	No	No	No	Yes	No	suppressed	employed	Elder	Normal	None	>/=200	suppressed	undetectable	Not done	>/=45
78	31	0	634	Male	House wife	Married	Primary	No	Stage 1	Hypertension	Unknown	3HP	Secondary	TLD	First line	DTG based	No	No	No	No	No	Yes	No	suppressed	None employed	Youth	Normal	Hypertension and/or diabetes	>/=200	suppressed	undetectable	Not done	<45
79	41	50	400	Male	None	Single	Primary	No	Stage 1	None	Unknown	INH	Secondary	TLD	First line	DTG based	No	No	No	No	No	Yes	Yes	non suppressed	None employed	Elder	Normal	None	>/=200	suppressed	detectable	Not done	<45
80	31	0	657	Female	Business	Single	Primary	No	Stage 1	None	Unknown	INH	Secondary	TLD	First line	DTG based	No	No	No	No	No	Yes	Yes	suppressed	employed	Youth	Normal	None	>/=200	suppressed	undetectable	Not done	<45
81	54	0	135	Female	None	Married	Secondary	No	Stage 1	None	Unknown	INH	Secondary	ABC-LD	First line	DTG based	No	No	No	No	No	Yes	Yes	suppressed	None employed	Elder	Low	None	<200	suppressed	undetectable	Not done	>/=45
82	53	0	565	Female	House helper	Single	Primary	No	Stage 1	None	Unknown	3HP	Secondary	ABC-LD	First line	DTG based	No	No	No	No	No	Yes	Yes	suppressed	employed	Elder	Normal	None	>/=200	suppressed	undetectable	Not done	>/=45
83	51	30	390	Female	Business	Married	Primary	No	Stage 1	None	Unknown	3HP	Secondary	TLD	First line	DTG based	No	No	No	No	No	Yes	Yes	non suppressed	employed	Elder	Normal	None	>/=200	suppressed	detectable	Not done	>/=45
84	45	0	482	Female	Business	Married	Primary	No	Stage 1	None	Unknown	INH	Secondary	TLD	First line	DTG based	No	No	No	No	No	Yes	Yes	suppressed	employed	Elder	Normal	None	>/=200	suppressed	undetectable	Not done	>/=45
85	51	0	320	Female	Business	Married	Tertiary	No	Stage 1	None	Unknown	3HP	Secondary	TLD	First line	DTG based	No	No	No	No	No	Yes	Yes	suppressed	employed	Elder	Normal	None	>/=200	suppressed	undetectable	Not done	>/=45
86	52	0	1376	Female	Business	Single	Primary	No	Stage 1	None	Unknown	INH	Secondary	ABC_LE	First line	EFV based	Yes	No	No	No	No	Yes	Yes	suppressed	employed	Elder	Normal	None	>/=200	suppressed	undetectable	Not done	>/=45
87	36	334	325	Female	Business	Married	Secondary	No	Stage 1	None	Unknown	INH	Secondary	TLD	First line	DTG based	No	No	No	No	No	Yes	Yes	non suppressed	employed	Elder	Normal	None	>/=200	non-suppressed	detectable	Not done	<45
88	45	88	141	Female	Business	Married	Primary	No	Stage 2	None	Unknown	INH	Secondary	TLD	First line	DTG based	No	No	No	No	No	Yes	Yes	non suppressed	employed	Elder	Low	None	<200	suppressed	detectable	Not done	>/=45
89	47	0	380	Male	Business	Single	Primary	No	Stage 1	None	Unknown	INH	Secondary	TLD	First line	DTG based	No	No	No	No	No	Yes	Yes	suppressed	employed	Elder	Normal	None	>/=200	suppressed	undetectable	Not done	>/=45
90	45	0	785	Female	Business	Single	Primary	Yes	Stage 1	Hypertension	Unknown	INH	Secondary	TLD	First line	DTG based	No	No	No	No	No	Yes	Yes	suppressed	employed	Elder	Normal	Hypertension and/or diabetes	>/=200	suppressed	undetectable	Not done	>/=45
91	39	0	306	Female	Business	Divorced	Primary	No	Stage 1	None	Negative	3HP	Primary	TLD	First line	DTG based	No	Yes	Yes	No	No	No	No	suppressed	employed	Elder	Normal	None	>/=200	suppressed	undetectable	Done	<45
92	40	74	814	Male	Teacher	Married	Tertiary	Yes	Stage 1	None	Negative	INH	Primary	TLD	First line	DTG based	No	Yes	Yes	No	No	No	Yes	non suppressed	employed	Elder	Normal	None	>/=200	suppressed	detectable	Done	<45
93	70	0	205	Male	None	Married	Secondary	Yes	Stage 1	Hypertension	Negative	3HP	Primary	TLD	First line	DTG based	No	No	No	No	No	Yes	No	suppressed	None employed	Elder	Normal	Hypertension and/or diabetes	>/=200	suppressed	undetectable	Done	>/=45
94	31	0	133	Female	Business	Married	Primary	No	Stage 1	None	Negative	3HP	Primary	TLD	First line	DTG based	No	No	No	No	No	Yes	Yes	suppressed	employed	Youth	Low	None	<200	suppressed	undetectable	Done	<45
95	43	0	16	Female	None	Married	Primary	No	Stage 1	None	Negative	3HP	Primary	TLD	First line	DTG based	No	Yes	Yes	No	No	No	No	suppressed	None employed	Elder	Low	None	<200	suppressed	undetectable	Done	<45
96	36	50	931	Female	Farmer	Single	Primary	No	Stage 1	None	Unknown	INH	Secondary	TLD	First line	DTG based	No	No	No	No	No	Yes	Yes	non suppressed	employed	Elder	Normal	None	>/=200	suppressed	detectable	Not done	<45
97	42	0	412	Male	Store Assistant	Married	Tertiary	No	Stage 1	None	Unknown	INH	Secondary	TLD	First line	DTG based	No	No	No	No	No	Yes	No	suppressed	employed	Elder	Normal	None	>/=200	suppressed	undetectable	Not done	<45
98	37	0	760	Female	Salon	Married	Secondary	No	Stage 1	None	Unknown	3HP	Primary	TLD	First line	DTG based	No	No	No	No	No	Yes	Yes	suppressed	employed	Elder	Normal	None	>/=200	suppressed	undetectable	Not done	<45
99	33	0	520	Female	Business	Married	Primary	No	Stage 1	None	Unknown	INH	Secondary	TLD	First line	DTG based	No	No	No	No	No	Yes	No	suppressed	employed	Youth	Normal	None	>/=200	suppressed	undetectable	Not done	<45
100	51	171	194	Male	Driver	Married	Secondary	No	Stage 1	None	Unknown	INH	Secondary	AZT_LD	First line	DTG based	No	No	No	No	No	Yes	Yes	non suppressed	employed	Elder	Low	None	<200	suppressed	detectable	Not done	>/=45
101	36	50	265	Female	Business	Divorced	Secondary	Yes	Stage 1	None	Unknown	3HP	Secondary	TLD	First line	DTG based	No	No	No	No	No	Yes	Yes	non suppressed	employed	Elder	Normal	None	>/=200	suppressed	detectable	Not done	<45
102	24	0	712	Female	Cleaner	Single	Tertiary	No	Stage 1	None	Unknown	INH	Secondary	TLD	First line	DTG based	No	No	No	No	No	Yes	Yes	suppressed	employed	Youth	Normal	None	>/=200	suppressed	undetectable	Not done	<45
103	27	0	614	Female	Fuel pump attendant	Married	Secondary	No	Stage 1	None	Unknown	3HP	Secondary	TLD	First line	DTG based	No	No	No	No	No	Yes	Yes	suppressed	employed	Youth	Normal	None	>/=200	suppressed	undetectable	Not done	<45
104	48	50	347	Female	Business	Divorced	Secondary	No	Stage 1	None	Unknown	INH	Secondary	TLD	First line	DTG based	No	No	No	No	No	Yes	No	non suppressed	employed	Elder	Normal	None	>/=200	suppressed	detectable	Not done	>/=45
105	50	0	231	Female	Casual labour	Divorced	Secondary	No	Stage 1	None	Unknown	INH	Secondary	TLD	First line	DTG based	No	No	No	No	No	Yes	Yes	suppressed	employed	Elder	Normal	None	>/=200	suppressed	undetectable	Not done	>/=45
106	46	138	113	Male	Teacher	Married	Secondary	No	Stage 1	None	Unknown	INH	Secondary	TLD	First line	DTG based	No	No	No	No	No	Yes	No	non suppressed	employed	Elder	Low	None	<200	suppressed	detectable	Not done	>/=45
107	45	0	391	Male	Business	Married	Tertiary	No	Stage 1	None	Unknown	INH	Secondary	TLD	First line	DTG based	No	No	No	No	No	Yes	No	suppressed	employed	Elder	Normal	None	>/=200	suppressed	undetectable	Not done	>/=45
108	51	0	706	Male	Casual labour	Divorced	Primary	No	Stage 1	None	Unknown	3HP	Secondary	TLD	First line	DTG based	No	No	No	No	No	Yes	Yes	suppressed	employed	Elder	Normal	None	>/=200	suppressed	undetectable	Not done	>/=45
109	34	0	408	Female	Business	Single	Primary	No	Stage 1	None	Unknown	INH	Secondary	TLD	First line	DTG based	No	No	No	No	No	Yes	No	suppressed	employed	Youth	Normal	None	>/=200	suppressed	undetectable	Not done	<45
110	38	0	438	Male	Business	Married	Tertiary	No	Stage 1	None	Unknown	INH	Secondary	TLD	First line	DTG based	No	No	No	No	No	Yes	No	suppressed	employed	Elder	Normal	None	>/=200	suppressed	undetectable	Not done	<45
111	50	0	334	Male	Business	Married	Primary	No	Stage 1	None	Unknown	INH	Secondary	TLD	First line	DTG based	No	No	No	No	No	Yes	Yes	suppressed	employed	Elder	Normal	None	>/=200	suppressed	undetectable	Not done	>/=45
112	42	53	335	Male	Business	Divorced	Secondary	Yes	Stage 1	None	Unknown	INH	Secondary	TLD	First line	DTG based	No	No	No	No	No	Yes	No	non suppressed	employed	Elder	Normal	None	>/=200	suppressed	detectable	Not done	<45
113	36	0	524	Female	None	Divorced	Secondary	No	Stage 1	None	Unknown	3HP	Secondary	TLD	First line	DTG based	No	No	No	No	No	Yes	Yes	suppressed	None employed	Elder	Normal	None	>/=200	suppressed	undetectable	Not done	<45
114	48	30	421	Male	Business	Married	Secondary	No	Stage 1	None	Unknown	3HP	Secondary	TLD	First line	DTG based	No	No	No	No	No	Yes	Yes	non suppressed	employed	Elder	Normal	None	>/=200	suppressed	detectable	Not done	>/=45
115	53	0	520	Female	Business	Single	Primary	Yes	Stage 1	None	Unknown	INH	Secondary	TLD	First line	DTG based	No	No	No	No	No	Yes	No	suppressed	employed	Elder	Normal	None	>/=200	suppressed	undetectable	Not done	>/=45
116	40	0	748	Female	Business	Single	Primary	No	Stage 2	None	Unknown	INH	Secondary	TLD	First line	DTG based	No	No	No	No	No	Yes	No	suppressed	employed	Elder	Normal	None	>/=200	suppressed	undetectable	Not done	<45
117	53	106	642	Male	Business	Single	Primary	No	Stage 1	Hypertension	Unknown	INH	Secondary	ABC_LE	First line	EFV based	Yes	No	No	No	No	Yes	Yes	non suppressed	employed	Elder	Normal	Hypertension and/or diabetes	>/=200	suppressed	detectable	Not done	>/=45
118	55	0	246	Male	None	Married	Secondary	No	Stage 1	Diabetes	Unknown	INH	Secondary	TLD	First line	DTG based	No	No	No	No	No	Yes	Yes	suppressed	None employed	Elder	Normal	Hypertension and/or diabetes	>/=200	suppressed	undetectable	Not done	>/=45
119	40	0	582	Female	None	Married	Secondary	No	Stage 1	None	Unknown	3HP	Secondary	TLD	First line	DTG based	No	No	No	No	No	Yes	Yes	suppressed	None employed	Elder	Normal	None	>/=200	suppressed	undetectable	Not done	<45
120	49	0	277	Female	None	Married	Primary	No	Stage 1	None	Unknown	INH	Secondary	TLD	First line	DTG based	No	No	No	No	No	Yes	Yes	suppressed	None employed	Elder	Normal	None	>/=200	suppressed	undetectable	Not done	>/=45
121	44	0	821	Female	Business	Single	Tertiary	Yes	Stage 1	None	Unknown	3HP	Secondary	AZT_LD	First line	DTG based	No	No	No	No	No	Yes	Yes	suppressed	employed	Elder	Normal	None	>/=200	suppressed	undetectable	Not done	<45
122	44	0	608	Female	Business	Divorced	Tertiary	No	Stage 1	None	Unknown	INH	Secondary	TLD	First line	DTG based	No	No	No	No	No	Yes	Yes	suppressed	employed	Elder	Normal	None	>/=200	suppressed	undetectable	Not done	<45
123	48	0	653	Female	Business	Single	Primary	No	Stage 2	None	Unknown	INH	Secondary	TLD	First line	DTG based	No	No	No	No	No	Yes	No	suppressed	employed	Elder	Normal	None	>/=200	suppressed	undetectable	Not done	>/=45
124	48	0	255	Male	Business	Married	Secondary	No	Stage 1	None	Unknown	3HP	Secondary	TLD	First line	DTG based	No	No	No	No	No	Yes	Yes	suppressed	employed	Elder	Normal	None	>/=200	suppressed	undetectable	Not done	>/=45
125	57	0	444	Male	Business	Single	Tertiary	No	Stage 1	Hypertension	Unknown	INH	Secondary	TLD	First line	DTG based	No	No	No	No	No	Yes	Yes	suppressed	employed	Elder	Normal	Hypertension and/or diabetes	>/=200	suppressed	undetectable	Not done	>/=45
126	58	0	650	Male	Business	Married	Tertiary	Yes	Stage 1	Hypertension	Unknown	INH	Secondary	TLD	First line	DTG based	No	No	No	No	No	Yes	Yes	suppressed	employed	Elder	Normal	Hypertension and/or diabetes	>/=200	suppressed	undetectable	Not done	>/=45
127	47	0	0	Female	House wife	Married	No education	No	Stage 1	Hypertension	Unknown	3HP	Secondary	ABC-LD	First line	DTG based	No	No	No	No	No	Yes	No	suppressed	None employed	Elder	Low	Hypertension and/or diabetes	<200	suppressed	undetectable	Not done	>/=45
128	40	0	442	Female	Business	Widowed	Primary	No	Stage 1	Hypertension	Unknown	3HP	Secondary	TLD	First line	DTG based	No	No	No	No	No	Yes	Yes	suppressed	employed	Elder	Normal	Hypertension and/or diabetes	>/=200	suppressed	undetectable	Not done	<45
129	54	0	437	Female	Business	Single	Primary	No	Stage 1	Hypertension	Unknown	INH	Secondary	TLD	First line	DTG based	No	No	No	No	No	Yes	Yes	suppressed	employed	Elder	Normal	Hypertension and/or diabetes	>/=200	suppressed	undetectable	Not done	>/=45
130	54	0	258	Female	Business	Divorced	Primary	No	Stage 1	Hypertension	Unknown	INH	Secondary	TLD	First line	DTG based	No	No	No	No	No	Yes	Yes	suppressed	employed	Elder	Normal	Hypertension and/or diabetes	>/=200	suppressed	undetectable	Not done	>/=45
131	41	0	448	Female	None	Divorced	No education	No	Stage 1	None	Unknown	3HP	Secondary	TLD	First line	DTG based	No	No	No	No	No	Yes	Yes	suppressed	None employed	Elder	Normal	None	>/=200	suppressed	undetectable	Not done	<45
132	52	50	585	Male	None	Married	Tertiary	No	Stage 2	None	Unknown	INH	Secondary	TLD	First line	DTG based	No	No	No	No	No	Yes	Yes	non suppressed	None employed	Elder	Normal	None	>/=200	suppressed	detectable	Not done	>/=45
133	45	0	219	Female	Business	Divorced	Primary	No	Stage 1	None	Unknown	3HP	Secondary	TLD	First line	DTG based	No	No	No	No	No	Yes	Yes	suppressed	employed	Elder	Normal	None	>/=200	suppressed	undetectable	Not done	>/=45
134	51	0	231	Female	Business	Divorced	Primary	No	Stage 1	Hypertension	Unknown	INH	Secondary	TLD	First line	DTG based	No	No	No	No	No	Yes	Yes	suppressed	employed	Elder	Normal	Hypertension and/or diabetes	>/=200	suppressed	undetectable	Not done	>/=45
135	54	0	491	Female	Business	Married	Secondary	No	Stage 1	None	Unknown	3HP	Secondary	TLD	First line	DTG based	No	No	No	No	No	Yes	Yes	suppressed	employed	Elder	Normal	None	>/=200	suppressed	undetectable	Not done	>/=45
136	47	0	531	Male	Civil engineer	Married	Tertiary	No	Stage 1	None	Negative	3HP	Primary	TLD	First line	DTG based	No	Yes	Yes	No	No	No	Yes	suppressed	employed	Elder	Normal	None	>/=200	suppressed	undetectable	Done	>/=45
137	28	0	580	Female	None	Divorced	Secondary	No	Stage 1	None	Negative	INH	Primary	TLD	First line	DTG based	No	Yes	Yes	No	No	No	No	suppressed	None employed	Youth	Normal	None	>/=200	suppressed	undetectable	Done	<45
138	39	0	263	Female	Business	Divorced	Primary	No	Stage 2	None	Unknown	INH	Secondary	TLD	First line	DTG based	No	No	No	No	No	Yes	No	suppressed	employed	Elder	Normal	None	>/=200	suppressed	undetectable	Not done	<45
139	41	0	115	Male	Business	Married	No education	No	Stage 2	None	Unknown	INH	Secondary	ABC-LD	First line	DTG based	No	No	No	No	No	Yes	Yes	suppressed	employed	Elder	Low	None	<200	suppressed	undetectable	Not done	<45
140	48	0	409	Female	None	Widowed	Primary	No	Stage 1	None	Unknown	INH	Secondary	TLD	First line	DTG based	No	No	No	No	No	Yes	Yes	suppressed	None employed	Elder	Normal	None	>/=200	suppressed	undetectable	Not done	>/=45
141	55	0	357	Male	Farmer	Married	Secondary	No	Stage 1	None	Unknown	INH	Secondary	TLD	First line	DTG based	No	No	No	No	No	Yes	No	suppressed	employed	Elder	Normal	None	>/=200	suppressed	undetectable	Not done	>/=45
142	44	50	426	Female	None	Married	Primary	No	Stage 2	None	Unknown	INH	Secondary	TLD	First line	DTG based	No	No	No	No	No	Yes	Yes	non suppressed	None employed	Elder	Normal	None	>/=200	suppressed	detectable	Not done	<45
143	53	0	455	Male	Business	Married	Secondary	No	Stage 1	None	Unknown	3HP	Secondary	TLD	First line	DTG based	No	No	No	No	No	Yes	Yes	suppressed	employed	Elder	Normal	None	>/=200	suppressed	undetectable	Not done	>/=45
144	45	53	1178	Female	Business	Divorced	Primary	No	Stage 1	None	Unknown	INH	Secondary	TLD	First line	DTG based	No	No	No	No	No	Yes	No	non suppressed	employed	Elder	Normal	None	>/=200	suppressed	detectable	Not done	>/=45
145	37	0	862	Female	Business	Married	Secondary	No	Stage 2	None	Unknown	INH	Secondary	TLD	First line	DTG based	No	No	No	No	No	Yes	No	suppressed	employed	Elder	Normal	None	>/=200	suppressed	undetectable	Not done	<45
146	47	0	335	Male	Business	Divorced	Primary	No	Stage 1	None	Unknown	3HP	Secondary	TLD	First line	DTG based	No	No	No	No	No	Yes	Yes	suppressed	employed	Elder	Normal	None	>/=200	suppressed	undetectable	Not done	>/=45
147	65	0	315	Male	Business	Married	Secondary	No	Stage 1	Hypertension	Unknown	INH	Secondary	ABC-LD	First line	DTG based	No	No	No	No	No	Yes	No	suppressed	employed	Elder	Normal	Hypertension and/or diabetes	>/=200	suppressed	undetectable	Not done	>/=45
148	44	0	402	Female	Teacher	Divorced	Tertiary	No	Stage 1	None	Negative	3HP	Primary	TLD	First line	DTG based	Yes	Yes	Yes	No	No	No	Yes	suppressed	employed	Elder	Normal	None	>/=200	suppressed	undetectable	Done	<45
149	28	0	4	Male	Farmer	Single	Primary	No	Stage 1	None	Negative	3HP	Primary	TLD	First line	DTG based	No	Yes	Yes	No	No	No	No	suppressed	employed	Youth	Low	None	<200	suppressed	undetectable	Done	<45
150	67	0	622	Female	Farmer	Widowed	No education	Yes	Stage 1	None	Negative	INH	Primary	TLD	First line	DTG based	No	Yes	Yes	No	No	No	No	suppressed	employed	Elder	Normal	None	>/=200	suppressed	undetectable	Done	>/=45
151	51	0	671	Male	Business	Married	Secondary	No	Stage 1	None	Negative	INH	Primary	TLD	First line	DTG based	No	Yes	Yes	No	No	No	Yes	suppressed	employed	Elder	Normal	None	>/=200	suppressed	undetectable	Done	>/=45
152	38	0	39	Male	Builder	Married	No education	No	Stage 1	None	Negative	INH	Primary	TLD	First line	DTG based	No	Yes	Yes	No	No	No	Yes	suppressed	employed	Elder	Low	None	<200	suppressed	undetectable	Done	<45
153	33	0	709	Female	Business	Divorced	Tertiary	No	Stage 1	None	Negative	INH	Primary	TLD	First line	DTG based	No	Yes	Yes	No	No	No	Yes	suppressed	employed	Youth	Normal	None	>/=200	suppressed	undetectable	Done	<45
154	45	0	41	Male	Casual labour	Divorced	Primary	No	Stage 1	None	Negative	3HP	Primary	TLD	First line	DTG based	No	Yes	Yes	No	No	No	Yes	suppressed	employed	Elder	Low	None	<200	suppressed	undetectable	Done	>/=45
155	36	41	41	Male	Casual labour	Married	Primary	Yes	Stage 1	None	Negative	3HP	Primary	TLD	First line	DTG based	No	Yes	Yes	No	No	No	Yes	non suppressed	employed	Elder	Low	None	<200	suppressed	detectable	Done	<45
156	39	0	667	Male	Business	Married	Tertiary	No	Stage 1	None	Negative	3HP	Primary	TLD	First line	DTG based	No	Yes	Yes	No	No	No	Yes	suppressed	employed	Elder	Normal	None	>/=200	suppressed	undetectable	Done	<45
157	41	0	64	Male	Mechanic	Divorced	Secondary	Yes	Stage 1	None	Negative	3HP	Primary	TLD	First line	DTG based	No	Yes	Yes	No	No	No	Yes	suppressed	employed	Elder	Low	None	<200	suppressed	undetectable	Done	<45
158	27	0	880	Male	Business	Single	Tertiary	No	Stage 1	None	Negative	3HP	Primary	TLD	First line	DTG based	No	Yes	Yes	No	No	No	Yes	suppressed	employed	Youth	Normal	None	>/=200	suppressed	undetectable	Done	<45
159	42	0	498	Female	Business	Married	Tertiary	No	Stage 1	None	Negative	3HP	Primary	TLD	First line	DTG based	No	Yes	Yes	No	No	No	Yes	suppressed	employed	Elder	Normal	None	>/=200	suppressed	undetectable	Done	<45
160	39	0	604	Female	Business	Married	Secondary	Yes	Stage 1	None	Unknown	3HP	Primary	TLD	First line	DTG based	No	Yes	Yes	No	No	No	Yes	suppressed	employed	Elder	Normal	None	>/=200	suppressed	undetectable	Not done	<45
161	39	0	142	Female	Welder	Married	Primary	No	Stage 1	None	Negative	INH	Primary	TLD	First line	DTG based	No	Yes	Yes	No	No	No	No	suppressed	employed	Elder	Low	None	<200	suppressed	undetectable	Done	<45
162	34	0	258	Male	Business	Divorced	Tertiary	No	Stage 1	None	Unknown	INH	Primary	TLD	First line	DTG based	No	Yes	Yes	No	No	No	No	suppressed	employed	Youth	Normal	None	>/=200	suppressed	undetectable	Not done	<45
163	52	0	567	Female	Farmer	Married	Primary	No	Stage 2	None	Unknown	3HP	Primary	TLD	First line	DTG based	No	No	No	No	No	Yes	Yes	suppressed	employed	Elder	Normal	None	>/=200	suppressed	undetectable	Not done	>/=45
164	46	0	283	Female	Business	Single	Primary	No	Stage 1	None	Unknown	3HP	Secondary	TLD	First line	DTG based	No	No	No	No	No	Yes	Yes	suppressed	employed	Elder	Normal	None	>/=200	suppressed	undetectable	Not done	>/=45
165	44	535	375	Female	None	Married	No education	No	Stage 1	None	Unknown	INH	Secondary	ABC-LD	First line	DTG based	No	No	No	No	No	Yes	No	non suppressed	None employed	Elder	Normal	None	>/=200	non-suppressed	detectable	Not done	<45
166	39	0	575	Female	Business	Divorced	Primary	No	Stage 1	None	Unknown	3HP	Secondary	TLD	First line	DTG based	No	No	No	No	No	Yes	Yes	suppressed	employed	Elder	Normal	None	>/=200	suppressed	undetectable	Not done	<45
167	58	0	350	Female	Business	Married	No education	Yes	Stage 1	None	Unknown	INH	Secondary	TLD	First line	DTG based	No	No	No	No	No	Yes	No	suppressed	employed	Elder	Normal	None	>/=200	suppressed	undetectable	Not done	>/=45
168	52	0	1010	Female	Business	Single	Primary	No	Stage 1	None	Unknown	3HP	Secondary	ABC-LD	First line	DTG based	No	No	No	No	No	Yes	Yes	suppressed	employed	Elder	Normal	None	>/=200	suppressed	undetectable	Not done	>/=45
169	48	0	824	Female	Business	Divorced	Secondary	No	Stage 1	None	Unknown	INH	Secondary	TLD	First line	DTG based	No	No	No	No	No	Yes	Yes	suppressed	employed	Elder	Normal	None	>/=200	suppressed	undetectable	Not done	>/=45
170	50	0	448	Female	Business	Single	Secondary	No	Stage 1	None	Unknown	3HP	Secondary	ABC-LD	First line	DTG based	No	No	No	No	No	Yes	Yes	suppressed	employed	Elder	Normal	None	>/=200	suppressed	undetectable	Not done	>/=45
171	54	0	320	Female	Business	Married	Secondary	No	Stage 1	None	Unknown	INH	Secondary	TLD	First line	DTG based	No	No	No	No	No	Yes	Yes	suppressed	employed	Elder	Normal	None	>/=200	suppressed	undetectable	Not done	>/=45
172	54	1373	191	Male	Farmer	Married	Primary	No	Stage 1	None	Unknown	INH	Secondary	TLD	First line	DTG based	No	No	No	No	No	Yes	No	non suppressed	employed	Elder	Low	None	<200	non-suppressed	detectable	Not done	>/=45
173	47	0	402	Male	Business	Divorced	Primary	No	Stage 1	None	Unknown	3HP	Secondary	TLD	First line	DTG based	No	No	No	No	No	Yes	Yes	suppressed	employed	Elder	Normal	None	>/=200	suppressed	undetectable	Not done	>/=45
174	40	0	465	Female	Business	Divorced	Primary	No	Stage 1	Hypertension	Unknown	INH	Secondary	TLD	First line	DTG based	No	No	No	No	No	Yes	Yes	suppressed	employed	Elder	Normal	Hypertension and/or diabetes	>/=200	suppressed	undetectable	Not done	<45
175	44	0	349	Female	None	Married	Secondary	No	Stage 1	Hypertension	Unknown	3HP	Secondary	TLD	First line	DTG based	No	No	No	No	No	Yes	Yes	suppressed	None employed	Elder	Normal	Hypertension and/or diabetes	>/=200	suppressed	undetectable	Not done	<45
176	62	0	618	Female	Business	Widowed	Primary	No	Stage 1	Hypertension	Unknown	3HP	Secondary	TLD	First line	DTG based	No	No	No	No	No	Yes	No	suppressed	employed	Elder	Normal	Hypertension and/or diabetes	>/=200	suppressed	undetectable	Not done	>/=45
177	68	0	1887	Female	Business	Divorced	Secondary	No	Stage 2	None	Unknown	3HP	Secondary	ABC-LD	First line	DTG based	No	No	No	No	No	Yes	Yes	suppressed	employed	Elder	Normal	None	>/=200	suppressed	undetectable	Not done	>/=45
178	44	0	491	Male	Builder	Married	Tertiary	Yes	Stage 1	Hypertension	Unknown	INH	Secondary	TLD	First line	DTG based	No	No	No	No	No	Yes	Yes	suppressed	employed	Elder	Normal	Hypertension and/or diabetes	>/=200	suppressed	undetectable	Not done	<45
179	60	52	1120	Female	Farmer	Married	Primary	No	Stage 1	Hypertension	Unknown	INH	Secondary	TLD	First line	DTG based	No	No	No	No	No	Yes	No	non suppressed	employed	Elder	Normal	Hypertension and/or diabetes	>/=200	suppressed	detectable	Not done	>/=45
180	63	0	378	Male	Business	Married	Primary	No	Stage 1	Hypertension	Unknown	INH	Secondary	TLD	First line	DTG based	No	No	No	No	No	Yes	Yes	suppressed	employed	Elder	Normal	Hypertension and/or diabetes	>/=200	suppressed	undetectable	Not done	>/=45
181	48	50	459	Male	Engineer	Married	Tertiary	Yes	Stage 1	Hypertension	Unknown	3HP	Secondary	TLD	First line	DTG based	No	No	No	No	No	Yes	Yes	non suppressed	employed	Elder	Normal	Hypertension and/or diabetes	>/=200	suppressed	detectable	Not done	>/=45
182	64	50	308	Female	None	Widowed	Primary	No	Stage 1	None	Negative	3HP	Primary	TLD	First line	DTG based	No	Yes	Yes	No	No	No	Yes	non suppressed	None employed	Elder	Normal	None	>/=200	suppressed	detectable	Done	>/=45
183	28	0	663	Female	None	Divorced	No education	No	Stage 1	None	Unknown	INH	Primary	TLD	First line	DTG based	No	Yes	Yes	No	No	No	No	suppressed	None employed	Youth	Normal	None	>/=200	suppressed	undetectable	Not done	<45
184	51	0	124	Male	Security	Divorced	Secondary	Yes	Stage 1	Hypertension	Negative	INH	Primary	TLD	First line	DTG based	No	Yes	Yes	No	No	No	No	suppressed	employed	Elder	Low	Hypertension and/or diabetes	<200	suppressed	undetectable	Done	>/=45
185	42	0	621	Female	Business	Divorced	Primary	Yes	Stage 1	None	Unknown	INH	Primary	TLD	First line	DTG based	No	Yes	Yes	No	No	No	Yes	suppressed	employed	Elder	Normal	None	>/=200	suppressed	undetectable	Not done	<45
186	46	0	432	Female	None	Married	Secondary	No	Stage 1	None	Unknown	INH	Primary	TLD	First line	DTG based	No	Yes	Yes	No	No	No	No	suppressed	None employed	Elder	Normal	None	>/=200	suppressed	undetectable	Not done	>/=45
187	51	0	427	Male	Casual labour	Married	Primary	Yes	Stage 1	None	Unknown	3HP	Primary	TLD	First line	DTG based	No	Yes	Yes	No	No	No	No	suppressed	employed	Elder	Normal	None	>/=200	suppressed	undetectable	Not done	>/=45
188	26	0	788	Female	Teacher	Divorced	Secondary	No	Stage 1	None	Unknown	3HP	Primary	TLD	First line	DTG based	Yes	Yes	Yes	No	No	No	Yes	suppressed	employed	Youth	Normal	None	>/=200	suppressed	undetectable	Not done	<45
189	54	30	218	Female	Business	Widowed	Primary	No	Stage 1	None	Unknown	INH	Secondary	TLD	First line	DTG based	No	No	No	No	No	Yes	Yes	non suppressed	employed	Elder	Normal	None	>/=200	suppressed	detectable	Not done	>/=45
190	36	883	139	Female	Casual labour	Married	Primary	No	Stage 1	None	Negative	3HP	Primary	TLD	First line	DTG based	No	Yes	Yes	No	No	No	No	non suppressed	employed	Elder	Low	None	<200	non-suppressed	detectable	Done	<45
191	41	0	1578	Female	Business	Divorced	Primary	Yes	Stage 1	None	Unknown	3HP	Primary	TLD	First line	DTG based	No	Yes	Yes	No	No	No	No	suppressed	employed	Elder	Normal	None	>/=200	suppressed	undetectable	Not done	<45
192	24	0	654	Female	Fuel pump attendant	Divorced	Tertiary	No	Stage 1	None	Negative	INH	Primary	TLD	First line	DTG based	No	Yes	Yes	No	No	No	Yes	suppressed	employed	Youth	Normal	None	>/=200	suppressed	undetectable	Done	<45
193	18	0	440	Male	Student	Single	Secondary	No	Stage 1	None	Unknown	3HP	Secondary	TLD	First line	DTG based	No	Yes	Yes	No	No	No	Yes	suppressed	None employed	Youth	Normal	None	>/=200	suppressed	undetectable	Not done	<45
194	33	0	89	Female	Business	Married	Secondary	No	Stage 1	None	Unknown	3HP	Primary	TLD	First line	DTG based	No	Yes	Yes	No	No	No	No	suppressed	employed	Youth	Low	None	<200	suppressed	undetectable	Not done	<45
195	35	50	325	Female	None	Divorced	Primary	No	Stage 1	None	Unknown	3HP	Primary	TLD	First line	DTG based	No	Yes	Yes	No	No	No	No	non suppressed	None employed	Youth	Normal	None	>/=200	suppressed	detectable	Not done	<45
196	33	0	517	Male	Business	Married	Primary	Yes	Stage 1	None	Unknown	3HP	Primary	TLD	First line	DTG based	No	Yes	Yes	No	No	No	Yes	suppressed	employed	Youth	Normal	None	>/=200	suppressed	undetectable	Not done	<45
197	39	20	223	Female	Business	Married	Primary	No	Stage 1	None	Unknown	INH	Secondary	TLD	First line	DTG based	No	No	No	No	No	Yes	Yes	non suppressed	employed	Elder	Normal	None	>/=200	suppressed	detectable	Not done	<45
198	34	0	1008	Female	None	Married	Primary	No	Stage 1	None	Unknown	3HP	Secondary	TLD	First line	DTG based	No	No	No	No	No	Yes	No	suppressed	None employed	Youth	Normal	None	>/=200	suppressed	undetectable	Not done	<45
199	22	0	400	Female	Casual labour	Married	Primary	Yes	Stage 1	None	Negative	3HP	Primary	TLD	First line	DTG based	No	Yes	Yes	No	No	No	Yes	suppressed	employed	Youth	Normal	None	>/=200	suppressed	undetectable	Done	<45
200	26	0	731	Female	Casual labour	Divorced	Tertiary	No	Stage 1	None	Negative	3HP	Primary	TLD	First line	DTG based	No	Yes	Yes	No	No	No	Yes	suppressed	employed	Youth	Normal	None	>/=200	suppressed	undetectable	Done	<45
201	21	0	500	Female	Student	Single	Secondary	No	Stage 1	None	Negative	INH	Primary	TLD	First line	DTG based	No	Yes	Yes	No	No	No	Yes	suppressed	None employed	Youth	Normal	None	>/=200	suppressed	undetectable	Done	<45
202	35	0	332	Female	Casual labour	Married	Primary	No	Stage 1	None	Negative	INH	Primary	TLD	First line	DTG based	No	Yes	Yes	No	No	No	Yes	suppressed	employed	Youth	Normal	None	>/=200	suppressed	undetectable	Done	<45
203	54	0	167	Male	Casual labour	Married	Primary	No	Stage 1	None	Negative	3HP	Primary	TLD	First line	DTG based	No	Yes	Yes	No	No	No	No	suppressed	employed	Elder	Low	None	<200	suppressed	undetectable	Done	>/=45
204	38	0	143	Female	None	Married	Tertiary	No	Stage 1	None	Negative	3HP	Primary	TLD	First line	DTG based	No	Yes	Yes	No	No	No	No	suppressed	None employed	Elder	Low	None	<200	suppressed	undetectable	Done	<45
205	27	0	746	Female	Business	Married	Secondary	No	Stage 1	None	Negative	3HP	Primary	TLD	First line	DTG based	No	Yes	Yes	No	No	No	Yes	suppressed	employed	Youth	Normal	None	>/=200	suppressed	undetectable	Done	<45
206	36	0	802	Male	Tour guide	Divorced	Tertiary	Yes	Stage 1	None	Negative	3HP	Primary	TLD	First line	DTG based	No	Yes	Yes	No	No	No	Yes	suppressed	employed	Elder	Normal	None	>/=200	suppressed	undetectable	Done	<45
207	31	0	103	Male	Boda boda rider	Married	Primary	No	Stage 1	None	Negative	3HP	Primary	TLD	First line	DTG based	No	Yes	Yes	No	No	No	No	suppressed	employed	Youth	Low	None	<200	suppressed	undetectable	Done	<45
208	25	0	703	Female	None	Married	Primary	No	Stage 1	None	Negative	3HP	Primary	TLD	First line	DTG based	Yes	Yes	Yes	No	No	No	No	suppressed	None employed	Youth	Normal	None	>/=200	suppressed	undetectable	Done	<45
209	33	0	408	Female	Business	Single	Tertiary	No	Stage 1	None	Negative	3HP	Primary	TLD	First line	DTG based	Yes	Yes	Yes	No	No	No	Yes	suppressed	employed	Youth	Normal	None	>/=200	suppressed	undetectable	Done	<45
210	29	0	231	Female	Business	Married	Primary	No	Stage 1	None	Negative	3HP	Primary	TLD	First line	DTG based	Yes	Yes	Yes	No	No	No	No	suppressed	employed	Youth	Normal	None	>/=200	suppressed	undetectable	Done	<45
211	18	0	919	Female	None	Single	Primary	No	Stage 1	None	Negative	3HP	Primary	TLD	First line	DTG based	No	Yes	Yes	No	No	No	Yes	suppressed	None employed	Youth	Normal	None	>/=200	suppressed	undetectable	Done	<45
212	34	0	192	Male	Casual labour	Widowed	Secondary	No	Stage 1	None	Negative	3HP	Primary	TLD	First line	DTG based	No	Yes	Yes	No	No	No	Yes	suppressed	employed	Youth	Low	None	<200	suppressed	undetectable	Done	<45
213	44	0	717	Female	Hawker	Divorced	Secondary	No	Stage 1	None	Unknown	3HP	Secondary	TLD	First line	DTG based	No	No	No	No	No	Yes	No	suppressed	employed	Elder	Normal	None	>/=200	suppressed	undetectable	Not done	<45
214	26	50	760	Male	None	Single	Primary	No	Stage 1	None	Unknown	INH	Secondary	TLD	First line	DTG based	No	No	No	No	No	Yes	Yes	non suppressed	None employed	Youth	Normal	None	>/=200	suppressed	detectable	Not done	<45
215	38	0	771	Female	None	Married	No education	No	Stage 1	None	Unknown	3HP	Secondary	TLD	First line	DTG based	No	No	No	No	No	Yes	Yes	suppressed	None employed	Elder	Normal	None	>/=200	suppressed	undetectable	Not done	<45
216	47	0	557	Female	Salon	Married	Primary	No	Stage 1	None	Unknown	3HP	Secondary	TLD	First line	DTG based	No	No	No	No	No	Yes	No	suppressed	employed	Elder	Normal	None	>/=200	suppressed	undetectable	Not done	>/=45
217	54	0	212	Male	Welder	Married	Primary	Yes	Stage 1	None	Unknown	INH	Secondary	TLD	First line	DTG based	No	No	No	No	No	Yes	Yes	suppressed	employed	Elder	Normal	None	>/=200	suppressed	undetectable	Not done	>/=45
218	31	0	426	Male	Business	Single	No education	No	Stage 1	None	Unknown	3HP	Secondary	TLD	First line	DTG based	No	No	No	No	No	Yes	Yes	suppressed	employed	Youth	Normal	None	>/=200	suppressed	undetectable	Not done	<45
219	49	0	88	Male	Business	Married	Primary	No	Stage 1	None	Unknown	3HP	Secondary	ABC-LD	First line	DTG based	No	No	No	No	No	Yes	No	suppressed	employed	Elder	Low	None	<200	suppressed	undetectable	Not done	>/=45
220	32	0	9	Female	None	Married	Primary	No	Stage 1	None	Unknown	3HP	Secondary	TLD	First line	DTG based	No	No	No	No	No	Yes	Yes	suppressed	None employed	Youth	Low	None	<200	suppressed	undetectable	Not done	<45
221	49	0	646	Female	Tour guide	Married	Tertiary	No	Stage 1	None	Unknown	INH	Secondary	TLD	First line	DTG based	No	No	No	No	No	Yes	No	suppressed	employed	Elder	Normal	None	>/=200	suppressed	undetectable	Not done	>/=45
222	60	0	307	Female	None	Divorced	No education	No	Stage 1	Hypertension	Unknown	INH	Secondary	ABC-LD	First line	DTG based	No	No	No	No	No	Yes	No	suppressed	None employed	Elder	Normal	Hypertension and/or diabetes	>/=200	suppressed	undetectable	Not done	>/=45
223	36	0	566	Female	Business	Divorced	Primary	Yes	Stage 1	None	Unknown	INH	Secondary	TLD	First line	DTG based	No	No	No	No	No	Yes	No	suppressed	employed	Elder	Normal	None	>/=200	suppressed	undetectable	Not done	<45
224	43	0	555	Female	Business	Married	Secondary	No	Stage 1	None	Unknown	3HP	Secondary	TLD	First line	DTG based	No	No	No	No	No	Yes	No	suppressed	employed	Elder	Normal	None	>/=200	suppressed	undetectable	Not done	<45
225	49	0	221	Male	Boda boda rider	Married	Secondary	No	Stage 1	None	Unknown	INH	Secondary	TLD	First line	DTG based	No	No	No	No	No	Yes	No	suppressed	employed	Elder	Normal	None	>/=200	suppressed	undetectable	Not done	>/=45
226	35	0	374	Female	Business	Divorced	Primary	No	Stage 1	None	Unknown	INH	Secondary	TLD	First line	EFV based	No	No	No	No	No	Yes	Yes	suppressed	employed	Youth	Normal	None	>/=200	suppressed	undetectable	Not done	<45
227	54	0	243	Female	Business	Married	Tertiary	No	Stage 1	None	Unknown	INH	Secondary	TLD	First line	DTG based	No	No	No	No	No	Yes	Yes	suppressed	employed	Elder	Normal	None	>/=200	suppressed	undetectable	Not done	>/=45
228	28	0	726	Female	None	Married	Secondary	No	Stage 1	None	Unknown	3HP	Secondary	TLD	First line	DTG based	No	No	No	No	No	Yes	No	suppressed	None employed	Youth	Normal	None	>/=200	suppressed	undetectable	Not done	<45
229	30	0	597	Female	Business	Married	Secondary	Yes	Stage 1	None	Unknown	INH	Secondary	TLD	First line	DTG based	No	No	No	No	No	Yes	No	suppressed	employed	Youth	Normal	None	>/=200	suppressed	undetectable	Not done	<45
230	44	50	410	Female	None	Married	Primary	No	Stage 1	None	Unknown	INH	Secondary	TLD	First line	DTG based	No	No	No	No	No	Yes	No	non suppressed	None employed	Elder	Normal	None	>/=200	suppressed	detectable	Not done	<45
231	50	0	530	Female	Business	Divorced	No education	No	Stage 1	None	Unknown	INH	Secondary	TLD	First line	DTG based	No	No	No	No	No	Yes	No	suppressed	employed	Elder	Normal	None	>/=200	suppressed	undetectable	Not done	>/=45
232	35	0	1377	Male	None	Married	Primary	Yes	Stage 1	None	Unknown	INH	Secondary	TLD	First line	DTG based	No	No	No	No	No	Yes	Yes	suppressed	None employed	Youth	Normal	None	>/=200	suppressed	undetectable	Not done	<45
233	41	0	190	Female	Business	Married	Primary	No	Stage 1	None	Unknown	INH	Secondary	TLD	First line	DTG based	No	No	No	No	No	Yes	No	suppressed	employed	Elder	Low	None	<200	suppressed	undetectable	Not done	<45
234	56	0	652	Female	None	Married	Primary	Yes	Stage 1	None	Unknown	INH	Secondary	TLD	First line	DTG based	No	No	No	No	No	Yes	Yes	suppressed	None employed	Elder	Normal	None	>/=200	suppressed	undetectable	Not done	>/=45
235	61	0	179	Male	Builder	Divorced	Primary	No	Stage 1	Hypertension	Unknown	INH	Secondary	TLD	First line	DTG based	No	No	No	No	No	Yes	Yes	suppressed	employed	Elder	Low	Hypertension and/or diabetes	<200	suppressed	undetectable	Not done	>/=45
236	28	0	764	Female	None	Single	Tertiary	No	Stage 1	None	Unknown	3HP	Secondary	TLD	First line	DTG based	No	No	No	No	No	Yes	No	suppressed	None employed	Youth	Normal	None	>/=200	suppressed	undetectable	Not done	<45
237	32	20	341	Female	Fashion designer	Single	Tertiary	No	Stage 1	None	Unknown	3HP	Secondary	TLD	First line	DTG based	No	No	No	No	No	Yes	Yes	non suppressed	employed	Youth	Normal	None	>/=200	suppressed	detectable	Not done	<45
238	64	0	170	Male	Business	Married	Secondary	No	Stage 1	None	Unknown	INH	Secondary	TLD	First line	DTG based	No	No	No	No	No	Yes	No	suppressed	employed	Elder	Low	None	<200	suppressed	undetectable	Not done	>/=45
239	54	0	328	Female	None	Married	No education	No	Stage 1	None	Unknown	INH	Secondary	TLD	First line	DTG based	No	No	No	No	No	Yes	No	suppressed	None employed	Elder	Normal	None	>/=200	suppressed	undetectable	Not done	>/=45
240	52	0	25	Male	Casual labour	Married	Tertiary	Yes	Stage 1	Hypertension	Unknown	INH	Secondary	TLD	First line	DTG based	No	No	No	No	No	Yes	Yes	suppressed	employed	Elder	Low	Hypertension and/or diabetes	<200	suppressed	undetectable	Not done	>/=45
241	47	0	202	Male	Casual labour	Married	Secondary	No	Stage 1	Hypertension and diabetes	Unknown	INH	Secondary	TLE	First line	EFV based	Yes	No	No	No	No	Yes	Yes	suppressed	employed	Elder	Normal	Hypertension and/or diabetes	>/=200	suppressed	undetectable	Not done	>/=45
242	35	0	221	Male	Casual labour	Divorced	Secondary	No	Stage 1	None	Unknown	INH	Secondary	TLD	First line	DTG based	No	No	No	No	No	Yes	No	suppressed	employed	Youth	Normal	None	>/=200	suppressed	undetectable	Not done	<45
243	27	0	718	Female	Receptionist	Single	Secondary	No	Stage 1	None	Unknown	3HP	Secondary	TLD	First line	DTG based	No	No	No	No	No	Yes	No	suppressed	employed	Youth	Normal	None	>/=200	suppressed	undetectable	Not done	<45
244	49	0	135	Male	Soldier	Divorced	Secondary	Yes	Stage 1	Hypertension	Unknown	INH	Secondary	TLD	First line	DTG based	No	No	No	No	No	Yes	No	suppressed	employed	Elder	Low	Hypertension and/or diabetes	<200	suppressed	undetectable	Not done	>/=45
245	31	0	53	Female	None	Single	Primary	No	Stage 1	None	Unknown	INH	Secondary	AZT_LD	First line	DTG based	No	No	No	No	No	Yes	Yes	suppressed	None employed	Youth	Low	None	<200	suppressed	undetectable	Not done	<45
246	40	0	7	Male	Builder	Married	Tertiary	Yes	Stage 1	None	Unknown	INH	Secondary	TLD	First line	DTG based	No	No	No	No	No	Yes	No	suppressed	employed	Elder	Low	None	<200	suppressed	undetectable	Not done	<45
247	42	20	934	Female	Casual labour	Divorced	Secondary	No	Stage 1	None	Unknown	INH	Secondary	TLD	First line	DTG based	No	No	No	No	No	Yes	Yes	non suppressed	employed	Elder	Normal	None	>/=200	suppressed	detectable	Not done	<45
248	38	0	624	Male	Police officer	Married	Secondary	No	Stage 1	None	Unknown	3HP	Secondary	TLD	First line	DTG based	No	No	No	No	No	Yes	No	suppressed	employed	Elder	Normal	None	>/=200	suppressed	undetectable	Not done	<45
249	37	0	328	Female	Casual labour	Married	Secondary	No	Stage 1	None	Unknown	INH	Secondary	TLD	First line	DTG based	No	No	No	No	No	Yes	Yes	suppressed	employed	Elder	Normal	None	>/=200	suppressed	undetectable	Not done	<45
250	33	0	501	Male	Business	Single	Secondary	Yes	Stage 1	None	Unknown	INH	Secondary	TLD	First line	DTG based	No	No	No	No	No	Yes	Yes	suppressed	employed	Youth	Normal	None	>/=200	suppressed	undetectable	Not done	<45
251	71	92	641	Female	None	Widowed	Primary	No	Stage 1	None	Unknown	INH	Secondary	TLD	First line	DTG based	No	No	No	No	No	Yes	No	non suppressed	None employed	Elder	Normal	None	>/=200	suppressed	detectable	Not done	>/=45
252	30	0	735	Male	Business	Married	Secondary	No	Stage 1	None	Unknown	INH	Secondary	TLD	First line	DTG based	No	No	No	No	No	Yes	Yes	suppressed	employed	Youth	Normal	None	>/=200	suppressed	undetectable	Not done	<45
253	38	0	300	Female	None	Married	Secondary	No	Stage 1	None	Unknown	3HP	Secondary	TLD	First line	DTG based	No	No	No	No	No	Yes	Yes	suppressed	None employed	Elder	Normal	None	>/=200	suppressed	undetectable	Not done	<45
254	44	0	355	Female	None	Married	No education	No	Stage 1	None	Unknown	3HP	Secondary	TLD	First line	DTG based	No	No	No	No	No	Yes	No	suppressed	None employed	Elder	Normal	None	>/=200	suppressed	undetectable	Not done	<45
255	27	0	540	Male	Business	Divorced	Secondary	No	Stage 1	None	Unknown	3HP	Secondary	TLD	First line	DTG based	No	No	No	No	No	Yes	No	suppressed	employed	Youth	Normal	None	>/=200	suppressed	undetectable	Not done	<45
256	49	0	500	Female	Business	Married	Primary	No	Stage 1	None	Unknown	INH	Secondary	TLD	First line	DTG based	No	No	No	No	No	Yes	No	suppressed	employed	Elder	Normal	None	>/=200	suppressed	undetectable	Not done	>/=45
257	44	0	1056	Female	Business	Divorced	Secondary	No	Stage 1	None	Unknown	3HP	Secondary	TLD	First line	DTG based	No	No	No	No	No	Yes	Yes	suppressed	employed	Elder	Normal	None	>/=200	suppressed	undetectable	Not done	<45
258	38	0	469	Female	Business	Widowed	Secondary	No	Stage 1	None	Unknown	INH	Secondary	TLD	First line	DTG based	No	No	No	No	No	Yes	No	suppressed	employed	Elder	Normal	None	>/=200	suppressed	undetectable	Not done	<45
259	47	0	41	Male	Driver	Married	Secondary	No	Stage 1	None	Unknown	INH	Secondary	TLD	First line	DTG based	No	No	No	No	No	Yes	No	suppressed	employed	Elder	Low	None	<200	suppressed	undetectable	Not done	>/=45
260	29	0	467	Female	Business	Single	Primary	No	Stage 1	None	Unknown	INH	Secondary	TLD	First line	DTG based	No	No	No	No	No	Yes	No	suppressed	employed	Youth	Normal	None	>/=200	suppressed	undetectable	Not done	<45
261	48	0	54	Female	Farmer	Married	No education	No	Stage 1	None	Unknown	INH	Secondary	TLD	First line	DTG based	No	No	No	No	No	Yes	No	suppressed	employed	Elder	Low	None	<200	suppressed	undetectable	Not done	>/=45
262	46	0	242	Female	Business	Divorced	Secondary	No	Stage 1	None	Unknown	3HP	Secondary	TLD	First line	DTG based	No	No	No	No	No	Yes	Yes	suppressed	employed	Elder	Normal	None	>/=200	suppressed	undetectable	Not done	>/=45
263	30	0	736	Male	Builder	Married	Secondary	No	Stage 1	None	Unknown	INH	Secondary	TLD	First line	DTG based	No	No	No	No	No	Yes	Yes	suppressed	employed	Youth	Normal	None	>/=200	suppressed	undetectable	Not done	<45
264	37	0	246	Female	Business	Divorced	Primary	No	Stage 1	None	Unknown	3HP	Secondary	TLD	First line	DTG based	No	No	No	No	No	Yes	No	suppressed	employed	Elder	Normal	None	>/=200	suppressed	undetectable	Not done	<45
265	29	66	171	Female	None	Single	Secondary	No	Stage 1	None	Unknown	3HP	Secondary	TLD	First line	DTG based	No	No	No	No	No	Yes	Yes	non suppressed	None employed	Youth	Low	None	<200	suppressed	detectable	Not done	<45
266	52	0	1526	Female	Business	Divorced	Primary	No	Stage 1	None	Unknown	3HP	Secondary	TLE	First line	EFV based	No	No	No	No	No	Yes	Yes	suppressed	employed	Elder	Normal	None	>/=200	suppressed	undetectable	Not done	>/=45
267	32	0	27	Female	Business	Married	Primary	No	Stage 1	None	Unknown	INH	Secondary	TLD	First line	DTG based	No	No	No	No	No	Yes	No	suppressed	employed	Youth	Low	None	<200	suppressed	undetectable	Not done	<45
268	33	0	486	Female	Hotel manager	Single	Secondary	No	Stage 1	None	Unknown	INH	Secondary	TLD	First line	DTG based	No	No	No	No	No	Yes	No	suppressed	employed	Youth	Normal	None	>/=200	suppressed	undetectable	Not done	<45
269	43	0	442	Female	Business	Divorced	Secondary	No	Stage 1	None	Unknown	INH	Secondary	TLD	First line	DTG based	No	No	No	No	No	Yes	No	suppressed	employed	Elder	Normal	None	>/=200	suppressed	undetectable	Not done	<45
270	50	0	455	Female	Business	Divorced	Primary	Yes	Stage 1	None	Unknown	INH	Secondary	TLD	First line	DTG based	No	No	No	No	No	Yes	No	suppressed	employed	Elder	Normal	None	>/=200	suppressed	undetectable	Not done	>/=45
271	48	0	597	Female	None	Married	Primary	Yes	Stage 1	None	Unknown	INH	Secondary	TLD	First line	DTG based	No	No	No	No	No	Yes	Yes	suppressed	None employed	Elder	Normal	None	>/=200	suppressed	undetectable	Not done	>/=45
272	33	0	481	Female	Casual labour	Married	Secondary	No	Stage 1	None	Unknown	INH	Secondary	TLD	First line	DTG based	No	No	No	No	No	Yes	Yes	suppressed	employed	Youth	Normal	None	>/=200	suppressed	undetectable	Not done	<45
273	37	0	464	Female	Business	Married	Primary	No	Stage 1	None	Unknown	3HP	Secondary	TLD	First line	DTG based	No	No	No	No	No	Yes	Yes	suppressed	employed	Elder	Normal	None	>/=200	suppressed	undetectable	Not done	<45
274	48	50	255	Male	Painter	Married	Secondary	No	Stage 1	None	Unknown	3HP	Secondary	TLD	First line	DTG based	No	No	No	No	No	Yes	Yes	non suppressed	employed	Elder	Normal	None	>/=200	suppressed	detectable	Not done	>/=45
275	57	0	461	Female	Chef	Widowed	Primary	No	Stage 1	None	Unknown	3HP	Secondary	TLD	First line	DTG based	No	No	No	No	No	Yes	Yes	suppressed	employed	Elder	Normal	None	>/=200	suppressed	undetectable	Not done	>/=45
276	51	0	712	Male	Peasant	Married	Secondary	No	Stage 1	None	Unknown	INH	Secondary	TLD	First line	DTG based	No	No	No	No	No	Yes	No	suppressed	employed	Elder	Normal	None	>/=200	suppressed	undetectable	Not done	>/=45
277	53	200	51	Male	Builder	Married	Primary	No	Stage 1	None	Unknown	3HP	Secondary	TLD	First line	DTG based	No	No	No	No	No	Yes	No	non suppressed	employed	Elder	Low	None	<200	suppressed	detectable	Not done	>/=45
278	31	0	200	Female	Business	Married	Primary	Yes	Stage 1	None	Unknown	3HP	Secondary	TLD	First line	DTG based	No	No	No	No	No	Yes	No	suppressed	employed	Youth	Low	None	>/=200	suppressed	undetectable	Not done	<45
279	56	0	346	Male	Mechanic	Divorced	Primary	No	Stage 1	None	Unknown	3HP	Secondary	TLD	First line	DTG based	No	No	No	No	No	Yes	Yes	suppressed	employed	Elder	Normal	None	>/=200	suppressed	undetectable	Not done	>/=45
280	44	0	247	Male	Business	Divorced	Primary	No	Stage 1	None	Unknown	3HP	Secondary	TLD	First line	DTG based	No	No	No	No	No	Yes	No	suppressed	employed	Elder	Normal	None	>/=200	suppressed	undetectable	Not done	<45
281	49	0	159	Male	Casual labour	Married	Primary	No	Stage 1	None	Unknown	INH	Secondary	TLD	First line	DTG based	No	No	No	No	No	Yes	No	suppressed	employed	Elder	Low	None	<200	suppressed	undetectable	Not done	>/=45
282	75	0	729	Female	Nine	Widowed	Tertiary	No	Stage 1	Hypertension	Unknown	INH	Secondary	ABC-LD	First line	DTG based	No	No	No	No	No	Yes	Yes	suppressed	None employed	Elder	Normal	Hypertension and/or diabetes	>/=200	suppressed	undetectable	Not done	>/=45
283	30	0	1703	Female	Business	Married	Secondary	No	Stage 1	None	Unknown	INH	Secondary	TLD	First line	DTG based	No	No	No	No	No	Yes	Yes	suppressed	employed	Youth	Normal	None	>/=200	suppressed	undetectable	Not done	<45
284	54	0	65	Male	Driver	Married	Secondary	No	Stage 1	None	Unknown	3HP	Secondary	AZT_LD	First line	DTG based	No	No	No	No	No	Yes	Yes	suppressed	employed	Elder	Low	None	<200	suppressed	undetectable	Not done	>/=45
285	58	0	114	Female	None	Divorced	Primary	No	Stage 1	None	Unknown	INH	Secondary	TLD	First line	DTG based	No	No	No	No	No	Yes	No	suppressed	None employed	Elder	Low	None	<200	suppressed	undetectable	Not done	>/=45
286	37	0	748	Female	Tailor	Divorced	Secondary	No	Stage 1	Hypertension	Unknown	INH	Secondary	TLD	First line	DTG based	No	No	No	No	No	Yes	No	suppressed	employed	Elder	Normal	Hypertension and/or diabetes	>/=200	suppressed	undetectable	Not done	<45
287	42	50	826	Male	Driver	Married	Primary	No	Stage 1	None	Unknown	INH	Secondary	TLD	First line	DTG based	No	No	No	No	No	Yes	No	non suppressed	employed	Elder	Normal	None	>/=200	suppressed	detectable	Not done	<45
288	43	0	340	Female	Teacher	Married	Tertiary	No	Stage 1	None	Unknown	INH	Secondary	TLD	First line	DTG based	No	No	No	No	No	Yes	Yes	suppressed	employed	Elder	Normal	None	>/=200	suppressed	undetectable	Not done	<45
289	36	0	1462	Female	Hair dresser	Married	Secondary	No	Stage 1	None	Unknown	INH	Secondary	TLD	First line	DTG based	No	No	No	No	No	Yes	No	suppressed	employed	Elder	Normal	None	>/=200	suppressed	undetectable	Not done	<45
290	41	51	152	Male	Business	Married	Primary	No	Stage 1	None	Unknown	INH	Secondary	TLD	First line	DTG based	No	No	No	No	No	Yes	Yes	non suppressed	employed	Elder	Low	None	<200	suppressed	detectable	Not done	<45
291	45	0	100	Male	Plumber	Married	Primary	Yes	Stage 1	None	Unknown	INH	Secondary	TLD	First line	DTG based	No	No	No	No	No	Yes	No	suppressed	employed	Elder	Low	None	<200	suppressed	undetectable	Not done	>/=45
292	54	0	442	Male	Business	Married	Primary	Yes	Stage 1	None	Unknown	3HP	Secondary	TLD	First line	DTG based	No	No	No	No	No	Yes	No	suppressed	employed	Elder	Normal	None	>/=200	suppressed	undetectable	Not done	>/=45
293	43	0	129	Male	Business	Married	Secondary	No	Stage 1	None	Unknown	INH	Secondary	TLD	First line	DTG based	No	No	No	No	No	Yes	Yes	suppressed	employed	Elder	Low	None	<200	suppressed	undetectable	Not done	<45
294	46	50	396	Female	Farmer	Divorced	Primary	No	Stage 1	None	Unknown	INH	Secondary	TLD	First line	DTG based	No	No	No	No	No	Yes	No	non suppressed	employed	Elder	Normal	None	>/=200	suppressed	detectable	Not done	>/=45
295	34	0	187	Female	Business	Single	Tertiary	No	Stage 1	None	Unknown	INH	Secondary	TLD	First line	DTG based	No	No	No	No	No	Yes	No	suppressed	employed	Youth	Low	None	<200	suppressed	undetectable	Not done	<45
296	48	20	97	Male	Driver	Divorced	Secondary	No	Stage 1	None	Unknown	3HP	Secondary	TLD	First line	DTG based	No	No	No	No	No	Yes	No	non suppressed	employed	Elder	Low	None	<200	suppressed	detectable	Not done	>/=45
297	47	0	316	Female	Business	Married	Primary	No	Stage 1	Hypertension and diabetes	Unknown	INH	Secondary	TLD	First line	DTG based	No	No	No	No	No	Yes	No	suppressed	employed	Elder	Normal	Hypertension and/or diabetes	>/=200	suppressed	undetectable	Not done	>/=45
298	29	0	189	Female	Hair dresser	Divorced	Secondary	Yes	Stage 1	None	Unknown	3HP	Secondary	TLD	First line	DTG based	No	No	No	No	No	Yes	No	suppressed	employed	Youth	Low	None	<200	suppressed	undetectable	Not done	<45
299	46	0	29	Male	Driver	Married	Secondary	No	Stage 1	None	Unknown	INH	Secondary	TLD	First line	DTG based	No	No	No	No	No	Yes	No	suppressed	employed	Elder	Low	None	<200	suppressed	undetectable	Not done	>/=45
300	50	0	663	Female	None	Married	Secondary	Yes	Stage 1	None	Unknown	INH	Secondary	AZT_LD	First line	DTG based	No	No	No	No	No	Yes	No	suppressed	None employed	Elder	Normal	None	>/=200	suppressed	undetectable	Not done	>/=45
301	35	0	124	Female	Hair dresser	Single	Secondary	No	Stage 1	None	Unknown	INH	Secondary	TLD	First line	DTG based	No	No	No	No	No	Yes	No	suppressed	employed	Youth	Low	None	<200	suppressed	undetectable	Not done	<45
302	37	0	107	Female	Waitress	Married	Tertiary	Yes	Stage 1	None	Unknown	INH	Secondary	TLD	First line	DTG based	No	No	No	No	No	Yes	Yes	suppressed	employed	Elder	Low	None	<200	suppressed	undetectable	Not done	<45
303	44	0	347	Male	Business	Married	No education	No	Stage 1	None	Unknown	INH	Secondary	TLD	First line	DTG based	No	No	No	No	No	Yes	Yes	suppressed	employed	Elder	Normal	None	>/=200	suppressed	undetectable	Not done	<45
304	46	0	851	Female	Business	Divorced	Secondary	No	Stage 1	None	Unknown	3HP	Secondary	TLD	First line	DTG based	No	No	No	No	No	Yes	Yes	suppressed	employed	Elder	Normal	None	>/=200	suppressed	undetectable	Not done	>/=45
305	49	0	272	Male	Business	Married	Primary	No	Stage 1	None	Unknown	INH	Secondary	TLD	First line	DTG based	No	No	No	No	No	Yes	No	suppressed	employed	Elder	Normal	None	>/=200	suppressed	undetectable	Not done	>/=45
306	47	20	300	Male	Driver	Married	Secondary	No	Stage 1	None	Unknown	3HP	Secondary	TLD	First line	DTG based	No	No	No	No	No	Yes	Yes	non suppressed	employed	Elder	Normal	None	>/=200	suppressed	detectable	Not done	>/=45
307	53	0	671	Female	None	Married	Primary	No	Stage 1	Hypertension	Unknown	INH	Secondary	TLD	First line	DTG based	No	No	No	No	No	Yes	No	suppressed	None employed	Elder	Normal	Hypertension and/or diabetes	>/=200	suppressed	undetectable	Not done	>/=45
308	41	0	765	Male	Business	Married	Primary	No	Stage 1	Hypertension	Unknown	INH	Secondary	TLD	First line	DTG based	No	No	No	No	No	Yes	Yes	suppressed	employed	Elder	Normal	Hypertension and/or diabetes	>/=200	suppressed	undetectable	Not done	<45
309	49	0	587	Female	None	Married	Primary	No	Stage 2	Hypertension	Unknown	INH	Secondary	TLD	First line	DTG based	No	No	No	No	No	Yes	Yes	suppressed	None employed	Elder	Normal	Hypertension and/or diabetes	>/=200	suppressed	undetectable	Not done	>/=45
310	33	0	342	Male	Business	Single	Tertiary	No	Stage 2	Hypertension	Unknown	3HP	Secondary	TLD	First line	DTG based	No	No	No	No	No	Yes	Yes	suppressed	employed	Youth	Normal	Hypertension and/or diabetes	>/=200	suppressed	undetectable	Not done	<45
311	41	0	321	Male	Business	Married	Secondary	No	Stage 1	None	Unknown	INH	Secondary	TLD	First line	DTG based	No	No	No	No	No	Yes	No	suppressed	employed	Elder	Normal	None	>/=200	suppressed	undetectable	Not done	<45
312	44	0	1211	Male	Business	Married	Secondary	No	Stage 1	None	Negative	3HP	Primary	TLD	First line	DTG based	No	Yes	Yes	No	No	No	No	suppressed	employed	Elder	Normal	None	>/=200	suppressed	undetectable	Done	<45
313	40	0	664	Female	Business	Divorced	Secondary	Yes	Stage 1	Hypertension	Unknown	3HP	Secondary	TLD	First line	DTG based	No	No	No	No	No	Yes	Yes	suppressed	employed	Elder	Normal	Hypertension and/or diabetes	>/=200	suppressed	undetectable	Not done	<45
314	51	0	242	Female	Business	Divorced	Secondary	No	Stage 1	Hypertension	Unknown	INH	Secondary	TLD	First line	DTG based	No	No	No	No	No	Yes	No	suppressed	employed	Elder	Normal	Hypertension and/or diabetes	>/=200	suppressed	undetectable	Not done	>/=45
315	45	0	402	Male	Business	Married	Primary	No	Stage 1	Hypertension	Unknown	INH	Secondary	TLD	First line	DTG based	No	No	No	No	No	Yes	Yes	suppressed	employed	Elder	Normal	Hypertension and/or diabetes	>/=200	suppressed	undetectable	Not done	>/=45
316	44	0	397	Female	Business	Divorced	Secondary	No	Stage 1	Hypertension	Unknown	INH	Secondary	TLD	First line	DTG based	No	No	No	No	No	Yes	Yes	suppressed	employed	Elder	Normal	Hypertension and/or diabetes	>/=200	suppressed	undetectable	Not done	<45
317	51	0	162	Male	Business	Married	Tertiary	Yes	Stage 2	Hypertension	Unknown	INH	Secondary	ABC-LD	First line	DTG based	No	No	No	No	No	Yes	No	suppressed	employed	Elder	Low	Hypertension and/or diabetes	<200	suppressed	undetectable	Not done	>/=45
318	39	0	594	Female	Business	Divorced	Primary	No	Stage 1	Hypertension	Unknown	INH	Secondary	ABC-LD	First line	DTG based	No	No	No	No	No	Yes	Yes	suppressed	employed	Elder	Normal	Hypertension and/or diabetes	>/=200	suppressed	undetectable	Not done	<45
319	55	20	747	Male	None	Married	Tertiary	Yes	Stage 2	Hypertension	Unknown	INH	Secondary	TLD	First line	DTG based	No	No	No	No	No	Yes	No	non suppressed	None employed	Elder	Normal	Hypertension and/or diabetes	>/=200	suppressed	detectable	Not done	>/=45
320	55	0	457	Female	Business	Divorced	Secondary	No	Stage 1	Hypertension	Unknown	3HP	Secondary	TLD	First line	DTG based	No	No	No	No	No	Yes	Yes	suppressed	employed	Elder	Normal	Hypertension and/or diabetes	>/=200	suppressed	undetectable	Not done	>/=45
321	42	400	365	Female	None	Married	Secondary	No	Stage 2	Hypertension	Unknown	INH	Secondary	TLD	First line	DTG based	No	No	No	No	No	Yes	Yes	non suppressed	None employed	Elder	Normal	Hypertension and/or diabetes	>/=200	non-suppressed	detectable	Not done	<45
322	42	0	437	Male	Business	Single	Primary	No	Stage 1	None	Unknown	3HP	Secondary	TLD	First line	DTG based	No	No	No	No	No	Yes	Yes	suppressed	employed	Elder	Normal	None	>/=200	suppressed	undetectable	Not done	<45
323	46	0	398	Female	Business	Married	Primary	No	Stage 1	Hypertension	Unknown	INH	Secondary	TLD	First line	DTG based	No	No	No	No	No	Yes	Yes	suppressed	employed	Elder	Normal	Hypertension and/or diabetes	>/=200	suppressed	undetectable	Not done	>/=45
324	46	0	596	Female	Business	Divorced	Primary	No	Stage 1	Hypertension	Unknown	INH	Secondary	TLD	First line	DTG based	No	No	No	No	No	Yes	Yes	suppressed	employed	Elder	Normal	Hypertension and/or diabetes	>/=200	suppressed	undetectable	Not done	>/=45
325	52	30	322	Male	Business	Married	Primary	Yes	Stage 1	Hypertension	Unknown	INH	Secondary	TLD	First line	DTG based	No	No	No	No	No	Yes	Yes	non suppressed	employed	Elder	Normal	Hypertension and/or diabetes	>/=200	suppressed	detectable	Not done	>/=45
326	58	0	547	Male	Business	Widowed	Tertiary	No	Stage 2	Hypertension	Unknown	INH	Secondary	TLD	First line	DTG based	No	No	No	No	No	Yes	Yes	suppressed	employed	Elder	Normal	Hypertension and/or diabetes	>/=200	suppressed	undetectable	Not done	>/=45
327	52	0	599	Female	Business	Married	Primary	No	Stage 1	Hypertension	Unknown	INH	Secondary	TLD	First line	DTG based	No	No	No	No	No	Yes	Yes	suppressed	employed	Elder	Normal	Hypertension and/or diabetes	>/=200	suppressed	undetectable	Not done	>/=45
328	31	0	798	Female	None	Married	Tertiary	No	Stage 1	Hypertension	Unknown	INH	Secondary	TLD	First line	DTG based	No	No	No	No	No	Yes	No	suppressed	None employed	Youth	Normal	Hypertension and/or diabetes	>/=200	suppressed	undetectable	Not done	<45
329	42	0	498	Female	Business	Single	Secondary	No	Stage 1	Hypertension	Unknown	INH	Secondary	TLD	First line	DTG based	No	No	No	No	No	Yes	Yes	suppressed	employed	Elder	Normal	Hypertension and/or diabetes	>/=200	suppressed	undetectable	Not done	<45
330	51	0	689	Male	Business	Married	Primary	No	Stage 1	Hypertension	Unknown	INH	Secondary	TLD	First line	DTG based	No	No	No	No	No	Yes	No	suppressed	employed	Elder	Normal	Hypertension and/or diabetes	>/=200	suppressed	undetectable	Not done	>/=45
331	51	0	435	Female	Business	Married	Secondary	No	Stage 1	Hypertension	Unknown	INH	Secondary	TLD	First line	DTG based	No	No	No	No	No	Yes	Yes	suppressed	employed	Elder	Normal	Hypertension and/or diabetes	>/=200	suppressed	undetectable	Not done	>/=45
332	41	50	529	Female	Business	Divorced	Primary	No	Stage 2	Hypertension	Unknown	INH	Secondary	TLD	First line	DTG based	No	No	No	No	No	Yes	Yes	non suppressed	employed	Elder	Normal	Hypertension and/or diabetes	>/=200	suppressed	detectable	Not done	<45
333	51	50	626	Female	Business	Married	Secondary	No	Stage 1	Hypertension	Unknown	INH	Secondary	TLD	First line	DTG based	No	No	No	No	No	Yes	No	non suppressed	employed	Elder	Normal	Hypertension and/or diabetes	>/=200	suppressed	detectable	Not done	>/=45
334	52	0	168	Male	Farmer	Married	No education	No	Stage 1	None	Unknown	INH	Secondary	TLD	First line	DTG based	No	No	No	No	No	Yes	No	suppressed	employed	Elder	Low	None	<200	suppressed	undetectable	Not done	>/=45
335	39	50	223	Female	Farmer	Married	Secondary	No	Stage 1	None	Unknown	INH	Secondary	TLD	First line	DTG based	No	No	No	No	No	Yes	Yes	non suppressed	employed	Elder	Normal	None	>/=200	suppressed	detectable	Not done	<45
336	46	0	121	Male	Business	Divorced	Secondary	No	Stage 1	Hypertension	Unknown	INH	Secondary	TLD	First line	DTG based	No	No	No	No	No	Yes	Yes	suppressed	employed	Elder	Low	Hypertension and/or diabetes	<200	suppressed	undetectable	Not done	>/=45
337	32	0	856	Female	Business	Divorced	Tertiary	Yes	Stage 1	None	Unknown	INH	Secondary	TLD	First line	DTG based	No	No	No	No	No	Yes	No	suppressed	employed	Youth	Normal	None	>/=200	suppressed	undetectable	Not done	<45
338	45	0	896	Male	Business	Married	Tertiary	No	Stage 1	Hypertension	Unknown	3HP	Secondary	ABC-LD	First line	DTG based	No	No	No	No	No	Yes	Yes	suppressed	employed	Elder	Normal	Hypertension and/or diabetes	>/=200	suppressed	undetectable	Not done	>/=45
339	41	0	896	Female	Business	Single	Primary	No	Stage 1	None	Unknown	INH	Secondary	TLD	First line	DTG based	No	No	No	No	No	Yes	Yes	suppressed	employed	Elder	Normal	None	>/=200	suppressed	undetectable	Not done	<45
340	56	0	432	Female	None	Single	Primary	No	Stage 1	None	Unknown	INH	Secondary	TLD	First line	DTG based	No	No	No	No	No	Yes	Yes	suppressed	None employed	Elder	Normal	None	>/=200	suppressed	undetectable	Not done	>/=45
341	42	20	665	Female	Business	Divorced	Secondary	No	Stage 1	Hypertension	Unknown	INH	Secondary	TLE	First line	EFV based	No	No	No	No	No	Yes	No	non suppressed	employed	Elder	Normal	Hypertension and/or diabetes	>/=200	suppressed	detectable	Not done	<45
342	38	0	816	Female	Business	Single	Secondary	No	Stage 1	None	Unknown	INH	Secondary	TLD	First line	DTG based	No	No	No	No	No	Yes	Yes	suppressed	employed	Elder	Normal	None	>/=200	suppressed	undetectable	Not done	<45
343	49	0	511	Female	Business	Married	Tertiary	No	Stage 2	Hypertension	Unknown	INH	Secondary	TLD	First line	DTG based	No	No	No	No	No	Yes	Yes	suppressed	employed	Elder	Normal	Hypertension and/or diabetes	>/=200	suppressed	undetectable	Not done	>/=45
344	48	0	474	Male	Business	Married	Tertiary	No	Stage 1	Hypertension	Unknown	INH	Secondary	TLD	First line	DTG based	No	No	No	No	No	Yes	Yes	suppressed	employed	Elder	Normal	Hypertension and/or diabetes	>/=200	suppressed	undetectable	Not done	>/=45
345	52	0	124	Male	Business	Single	Primary	No	Stage 1	Hypertension	Unknown	3HP	Secondary	ABC-LD	First line	DTG based	No	No	No	No	No	Yes	Yes	suppressed	employed	Elder	Low	Hypertension and/or diabetes	<200	suppressed	undetectable	Not done	>/=45
346	34	1670	244	Female	Business	Married	Secondary	No	Stage 1	None	Unknown	INH	Secondary	TLD	First line	DTG based	No	No	No	No	No	Yes	Yes	non suppressed	employed	Youth	Normal	None	>/=200	non-suppressed	detectable	Not done	<45
347	63	0	849	Female	Business	Single	Primary	No	Stage 1	Hypertension	Unknown	INH	Secondary	TLD	First line	DTG based	No	No	No	No	No	Yes	Yes	suppressed	employed	Elder	Normal	Hypertension and/or diabetes	>/=200	suppressed	undetectable	Not done	>/=45
348	39	0	277	Female	Farmer	Divorced	Primary	No	Stage 1	Hypertension	Unknown	INH	Secondary	TLD	First line	DTG based	No	No	No	No	No	Yes	Yes	suppressed	employed	Elder	Normal	Hypertension and/or diabetes	>/=200	suppressed	undetectable	Not done	<45
349	39	0	336	Female	None	Divorced	Secondary	No	Stage 1	Hypertension	Unknown	INH	Secondary	TLD	First line	DTG based	No	No	No	No	No	Yes	No	suppressed	None employed	Elder	Normal	Hypertension and/or diabetes	>/=200	suppressed	undetectable	Not done	<45
350	56	50	396	Female	Business	Single	Tertiary	No	Stage 1	Hypertension	Unknown	INH	Secondary	TLD	First line	DTG based	No	No	No	No	No	Yes	Yes	non suppressed	employed	Elder	Normal	Hypertension and/or diabetes	>/=200	suppressed	detectable	Not done	>/=45
351	43	89	696	Female	Business	Single	Secondary	No	Stage 1	Hypertension	Unknown	3HP	Secondary	TLD	First line	DTG based	No	No	No	No	No	Yes	Yes	non suppressed	employed	Elder	Normal	Hypertension and/or diabetes	>/=200	suppressed	detectable	Not done	<45
352	50	50	496	Male	Business	Married	Primary	No	Stage 2	Hypertension	Unknown	INH	Secondary	TLD	First line	DTG based	No	No	No	No	No	Yes	No	non suppressed	employed	Elder	Normal	Hypertension and/or diabetes	>/=200	suppressed	detectable	Not done	>/=45
353	35	0	631	Female	Business	Divorced	Primary	No	Stage 1	Hypertension	Unknown	INH	Secondary	TLD	First line	DTG based	No	No	No	No	No	Yes	Yes	suppressed	employed	Youth	Normal	Hypertension and/or diabetes	>/=200	suppressed	undetectable	Not done	<45
354	53	0	299	Male	Business	Married	Primary	No	Stage 1	Hypertension	Unknown	INH	Secondary	TLE	First line	EFV based	No	No	No	No	No	Yes	Yes	suppressed	employed	Elder	Normal	Hypertension and/or diabetes	>/=200	suppressed	undetectable	Not done	>/=45
355	55	0	338	Female	None	Divorced	Primary	No	Stage 1	Hypertension	Unknown	INH	Secondary	TLD		DTG based	No	No	No	No	No	Yes	Yes	suppressed	None employed	Elder	Normal	Hypertension and/or diabetes	>/=200	suppressed	undetectable	Not done	>/=45
356	56	0	130	Male	Business	Married	Tertiary	No	Stage 1	Hypertension	Unknown	INH	Secondary	ABC_LE	First line	EFV based	No	No	No	No	No	Yes	Yes	suppressed	employed	Elder	Low	Hypertension and/or diabetes	<200	suppressed	undetectable	Not done	>/=45
357	50	0	479	Female	Business	Single	Secondary	No	Stage 1	Hypertension	Unknown	3HP	Secondary	TLD	First line	DTG based	No	No	No	No	No	Yes	Yes	suppressed	employed	Elder	Normal	Hypertension and/or diabetes	>/=200	suppressed	undetectable	Not done	>/=45
358	40	0	434	Female	Business	Married	Secondary	No	Stage 1	Hypertension	Unknown	INH	Secondary	TLD	First line	DTG based	No	No	No	No	No	Yes	No	suppressed	employed	Elder	Normal	Hypertension and/or diabetes	>/=200	suppressed	undetectable	Not done	<45
359	44	68	234	Female	Business	Married	Primary	No	Stage 1	None	Unknown	3HP	Secondary	ABC-LD	First line	EFV based	No	No	No	No	No	Yes	Yes	non suppressed	employed	Elder	Normal	None	>/=200	suppressed	detectable	Not done	<45
360	52	0	250	Female	Business	Married	Secondary	No	Stage 1	Hypertension	Unknown	INH	Secondary	TLD	First line	DTG based	No	No	No	No	No	Yes	No	suppressed	employed	Elder	Normal	Hypertension and/or diabetes	>/=200	suppressed	undetectable	Not done	>/=45
361	55	0	534	Male	Business	Divorced	Secondary	No	Stage 1	Hypertension	Unknown	INH	Secondary	TLD	First line	DTG based	No	No	No	No	No	Yes	Yes	suppressed	employed	Elder	Normal	Hypertension and/or diabetes	>/=200	suppressed	undetectable	Not done	>/=45
362	44	0	1062	Female	Business	Married	Primary	Yes	Stage 1	Hypertension	Unknown	INH	Secondary	TLD	First line	DTG based	No	No	No	No	No	Yes	No	suppressed	employed	Elder	Normal	Hypertension and/or diabetes	>/=200	suppressed	undetectable	Not done	<45
363	65	50	802	Female	Business	Divorced	No education	No	Stage 1	Hypertension	Unknown	INH	Secondary	TLD	First line	DTG based	No	No	No	No	No	Yes	Yes	non suppressed	employed	Elder	Normal	Hypertension and/or diabetes	>/=200	suppressed	detectable	Not done	>/=45
364	54	0	228	Male	Business	Married	Primary	No	Stage 1	Hypertension	Unknown	INH	Secondary	TLD	First line	DTG based	No	No	No	No	No	Yes	No	suppressed	employed	Elder	Normal	Hypertension and/or diabetes	>/=200	suppressed	undetectable	Not done	>/=45
365	45	0	453	Female	None	Married	Secondary	No	Stage 2	Hypertension	Unknown	INH	Secondary	TLD	First line	DTG based	No	No	No	No	No	Yes	No	suppressed	None employed	Elder	Normal	Hypertension and/or diabetes	>/=200	suppressed	undetectable	Not done	>/=45
366	41	0	467	Female	Business	Married	Primary	No	Stage 1	Hypertension	Unknown	INH	Secondary	TLD	First line	DTG based	No	No	No	No	No	Yes	Yes	suppressed	employed	Elder	Normal	Hypertension and/or diabetes	>/=200	suppressed	undetectable	Not done	<45
367	71	883	457	Female	Business	Divorced	Primary	No	Stage 1	Hypertension	Unknown	INH	Secondary	TLD	First line	DTG based	No	No	No	No	No	Yes	No	non suppressed	employed	Elder	Normal	Hypertension and/or diabetes	>/=200	non-suppressed	detectable	Not done	>/=45
368	38	0	949	Female	Business	Divorced	Primary	Yes	Stage 1	Hypertension	Unknown	3HP	Secondary	TLD	First line	DTG based	No	No	No	No	No	Yes	Yes	suppressed	employed	Elder	Normal	Hypertension and/or diabetes	>/=200	suppressed	undetectable	Not done	<45
369	49	400	424	Female	Business	Divorced	Secondary	No	Stage 1	None	Unknown	INH	Secondary	TLD	First line	DTG based	No	No	No	No	No	Yes	Yes	non suppressed	employed	Elder	Normal	None	>/=200	non-suppressed	detectable	Not done	>/=45
370	51	30	1606	Female	Business	Divorced	Tertiary	Yes	Stage 1	None	Unknown	INH	Secondary	TLD	First line	DTG based	No	No	No	No	No	Yes	No	non suppressed	employed	Elder	Normal	None	>/=200	suppressed	detectable	Not done	>/=45
371	55	30	497	Female	Business	Divorced	Tertiary	Yes	Stage 1	Hypertension	Unknown	INH	Secondary	TLD	First line	DTG based	No	No	No	No	No	Yes	No	non suppressed	employed	Elder	Normal	Hypertension and/or diabetes	>/=200	suppressed	detectable	Not done	>/=45
372	44	0	470	Female	Business	Married	Secondary	No	Stage 1	Hypertension	Unknown	INH	Secondary	TLD	First line	DTG based	No	No	No	No	No	Yes	Yes	suppressed	employed	Elder	Normal	Hypertension and/or diabetes	>/=200	suppressed	undetectable	Not done	<45
373	36	0	1069	Female	Business	Married	Secondary	No	Stage 1	Hypertension	Unknown	INH	Secondary	TLD	First line	DTG based	No	No	No	No	No	Yes	No	suppressed	employed	Elder	Normal	Hypertension and/or diabetes	>/=200	suppressed	undetectable	Not done	<45
374	47	0	579	Female	Business	Single	Primary	No	Stage 1	None	Unknown	INH	Secondary	TLD	First line	DTG based	No	No	No	No	No	Yes	Yes	suppressed	employed	Elder	Normal	None	>/=200	suppressed	undetectable	Not done	>/=45
375	42	0	346	Female	Insurer	Divorced	Tertiary	No	Stage 1	None	Unknown	INH	Secondary	TLD	First line	DTG based	No	No	No	No	No	Yes	No	suppressed	employed	Elder	Normal	None	>/=200	suppressed	undetectable	Not done	<45
376	30	0	564	Female	Business	Married	Primary	No	Stage 1	None	Unknown	INH	Secondary	TLD	First line	DTG based	No	No	No	No	No	Yes	Yes	suppressed	employed	Youth	Normal	None	>/=200	suppressed	undetectable	Not done	<45
377	55	0	64	Male	Business	Divorced	Primary	No	Stage 1	None	Unknown	INH	Secondary	TLD	First line	DTG based	No	No	No	No	No	Yes	No	suppressed	employed	Elder	Low	None	<200	suppressed	undetectable	Not done	>/=45
378	45	0	470	Female	Business	Married	Secondary	No	Stage 1	None	Unknown	INH	Secondary	TLD	First line	DTG based	No	No	No	No	No	Yes	No	suppressed	employed	Elder	Normal	None	>/=200	suppressed	undetectable	Not done	>/=45
379	49	0	465	Male	Mechanic	Married	Secondary	No	Stage 1	None	Unknown	3HP	Secondary	TLD	First line	DTG based	No	No	No	No	No	Yes	No	suppressed	employed	Elder	Normal	None	>/=200	suppressed	undetectable	Not done	>/=45
380	47	0	579	Female	None	Married	Primary	No	Stage 1	None	Unknown	INH	Secondary	TLD	First line	DTG based	No	No	No	No	No	Yes	Yes	suppressed	None employed	Elder	Normal	None	>/=200	suppressed	undetectable	Not done	>/=45
381	36	0	1069	Female	Business	Married	Secondary	No	Stage 1	None	Unknown	INH	Secondary	TLD	First line	DTG based	No	No	No	No	No	Yes	No	suppressed	employed	Elder	Normal	None	>/=200	suppressed	undetectable	Not done	<45
382	48	0	371	Female	Business	Single	Primary	No	Stage 1	Hypertension and diabetes	Unknown	3HP	Secondary	TLD	First line	DTG based	No	No	No	No	No	Yes	Yes	suppressed	employed	Elder	Normal	Hypertension and/or diabetes	>/=200	suppressed	undetectable	Not done	>/=45
383	43	0	945	Female	Business	Divorced	Secondary	Yes	Stage 1	Hypertension	Unknown	3HP	Secondary	TLD	First line	DTG based	No	No	No	No	No	Yes	No	suppressed	employed	Elder	Normal	Hypertension and/or diabetes	>/=200	suppressed	undetectable	Not done	<45
384	48	0	530	Female	Business	Divorced	Secondary	No	Stage 1	Hypertension	Unknown	INH	Secondary	TLD	First line	DTG based	No	No	No	No	No	Yes	Yes	suppressed	employed	Elder	Normal	Hypertension and/or diabetes	>/=200	suppressed	undetectable	Not done	>/=45
385	42	0	298	Male	None	Married	Tertiary	Yes	Stage 1	Hypertension	Unknown	INH	Secondary	TLD	First line	DTG based	No	No	No	No	No	Yes	Yes	suppressed	None employed	Elder	Normal	Hypertension and/or diabetes	>/=200	suppressed	undetectable	Not done	<45
386	50	0	465	Male	Mechanic	Married	Secondary	No	Stage 2	Hypertension	Unknown	3HP	Secondary	TLD	First line	DTG based	No	No	No	No	No	Yes	No	suppressed	employed	Elder	Normal	Hypertension and/or diabetes	>/=200	suppressed	undetectable	Not done	>/=45
387	40	0	826	Female	None	Married	Primary	No	Stage 2	Hypertension	Unknown	INH	Secondary	TLD	First line	DTG based	No	No	No	No	No	Yes	Yes	suppressed	None employed	Elder	Normal	Hypertension and/or diabetes	>/=200	suppressed	undetectable	Not done	<45
388	56	0	307	Male	Business	Single	Tertiary	No	Stage 1	Hypertension	Unknown	INH	Secondary	TLD	First line	DTG based	No	No	No	No	No	Yes	No	suppressed	employed	Elder	Normal	Hypertension and/or diabetes	>/=200	suppressed	undetectable	Not done	>/=45
389	43	0	386	Female	None	Married	Primary	No	Stage 1	Hypertension	Unknown	INH	Secondary	TLD	First line	DTG based	No	No	No	No	No	Yes	No	suppressed	None employed	Elder	Normal	Hypertension and/or diabetes	>/=200	suppressed	undetectable	Not done	<45
390	45	0	482	Female	Business	Single	Secondary	No	Stage 1	Hypertension	Unknown	3HP	Secondary	TLD	First line	DTG based	No	No	No	No	No	Yes	Yes	suppressed	employed	Elder	Normal	Hypertension and/or diabetes	>/=200	suppressed	undetectable	Not done	>/=45
